# Supplementary material for: HIV-1 Vpu interacts with RBM10 to promote HIV-1 infection
Source: mSystems. 2025 Jul 31;10(8):e00403-25. doi: 10.1128/msystems.00403-25 (PMC12363165; doi:10.1128/msystems.00403-25)
Supplement: Table S1 — Primers used in this study. [file msystems.00403-25-s0002.xlsx]

## Sheet: Primers
Supplementary Table 1. Primers used in this study.
Name	Sequence
RBM10-F	GCTAGCATGGAGTATGAAAGACGTGGT
RBM10-R	CTCGAGTCACTGGGCCTCGTTGAAGCG
APOBEC3-F	GAGCGCATGCACAATGAC
APOBEC3-R	GCCTTCAAGGAAACCGTGT
ISG15-F	CGCAGATCACCCAGAAGATCG
ISG15-R	TTCGTCGCATTTGTCCACCA
CXCL10-F	AAGCAGTTAGCAAGGAAAGGTC
CXCL10-R	GACATATACTCCATGTAGGGAAGTGA
IFIT3-F	AGCTCCTCTCTAACTCAGAGCAAC
IFIT3-R	CCACTGCAGGCTTCTGATG
2/4KB-F	AAAGCTTGCCTTGAGTGCTTCA
2KB-R	GATTGGGAGGTGGGTTGCTTTG
4KB-R	TATAGGTTGCATTACATGTAC
vRNA-F	TTGCTCAATGCCACAGCCAT
vRNA-R	TTTGACCACTTGCCACCCAT
Env-F	GGCGGCGACTGGAAGAAGC
Env-R	CTATGATTACTATGGACCACAC
Rev-F	AGGGGCGGCGACTGCCTTAGGC
Rev-R	GATTGGGAGGTGGGTTGCTTTG
