# Supplementary material for: HIV-1 Vpu interacts with RBM10 to promote HIV-1 infection
Source: mSystems. 2025 Jul 31;10(8):e00403-25. doi: 10.1128/msystems.00403-25 (PMC12363165; doi:10.1128/msystems.00403-25)
Supplement: Table S2 — Data set of candidate proteins. [file msystems.00403-25-s0003.xlsx]

## Sheet: Legend
Supplementary Table 2. Dataset of candidate proteins
Tab A: Candidate proteins from APEX2 lebeling proteomics
Tab B: Candidate proteins from CO-IP-MS
Tab C: Candidate proteins from RBM10 overexpression cells infected with NL4-3

## Sheet: Tab A
Supplementary Table 2A. Candidate proteins from APEX2 lebeling proteomics
gene name	log2(fc)	PValue	FDR
ZC3H18	5.28856	0.0327837	0.0788218
VPS37C	5.28856	0.026067	0.0662895
VASN	5.28856	5.13301e-06	5.1889e-05
TYK2	5.28856	0.0293086	0.0722764
TMEM43	5.28856	0.0285204	0.0709866
TMEM214	5.28856	0.000565678	0.00260504
TJAP1	5.28856	0.0289695	0.0718389
STX6	5.28856	0.0327738	0.0788218
STX12	5.28856	0.0479873	0.107924
SPCS2	5.28856	0.000287925	0.00146924
SPCS1	5.28856	0.0059917	0.0192629
SLIRP	5.28856	0.00861714	0.0260374
SLC7A2	5.28856	0.0089274	0.0268507
SLC7A1	5.28856	0.0189701	0.0506084
SLC6A8	5.28856	0.0296378	0.0729589
SLC5A3	5.28856	0.0429666	0.0982958
SLC39A10	5.28856	0.0328472	0.078926
SLC35B2	5.28856	3.20608e-06	3.52939e-05
SLC16A6	5.28856	0.0066038	0.0209727
SLC12A6	5.28856	0.00581708	0.0187785
SCARB1	5.28856	0.00779268	0.0240658
SCAMP1	5.28856	0.0282476	0.0705111
RNF149	5.28856	0.031495	0.0766639
RDH11	5.28856	1.94718e-06	2.39216e-05
PTTG1IP	5.28856	0.0186733	0.0501926
PRICKLE3	5.28856	0.000630192	0.00283166
PLP2	5.28856	0.00499147	0.0164107
PLD3	5.28856	0.000982782	0.00414588
OSMR	5.28856	0.00789573	0.0242884
NPTN	5.28856	0.00070769	0.00312676
NOTCH2	5.28856	0.00011063	0.000673116
NOMO3	5.28856	0.00944078	0.0282215
NDC1	5.28856	0.000347831	0.0017069
MPZL1	5.28856	1.19644e-05	0.000105843
MFSD10	5.28856	3.8222e-06	4.09268e-05
LY6K	5.28856	0.0101648	0.0300194
LOXL2	5.28856	0.0293237	0.0722764
LITAF	5.28856	0.00633497	0.0202502
LGR4	5.28856	0.000105927	0.000649652
LAMB1	5.28856	0.0465789	0.105273
KIRREL	5.28856	0.000151179	0.000871281
JPH2	5.28856	0.000251884	0.00132146
ITGB5	5.28856	0.00732744	0.0228088
ITGAV	5.28856	0.000332603	0.00165205
ITGA5	5.28856	0.00032632	0.00162703
ITGA3	5.28856	0.000540191	0.0024906
ITGA1	5.28856	1.5159e-05	0.00012776
IL6ST	5.28856	0.0329886	0.0790234
IGSF3	5.28856	0.00108769	0.00454924
GPAT4	5.28856	7.26777e-07	1.17211e-05
GOLGA7	5.28856	0.00280822	0.010063
ERGIC2	5.28856	0.0189958	0.0506425
EPHB4	5.28856	0.00233731	0.00872371
EPHA2	5.28856	0.000701022	0.0031008
EMC1	5.28856	0.0243083	0.0625028
EFEMP1	5.28856	0.000156311	0.000895591
DERL1	5.28856	0.00442379	0.0148814
DAGLB	5.28856	0.0111167	0.0325122
CXADR	5.28856	0.00323103	0.0113462
CRIM1	5.28856	3.21954e-05	0.000237839
CLIC3	5.28856	0.0449431	0.101928
CD44	5.28856	0.0353622	0.0835852
CD151	5.28856	0.000110783	0.000673116
CCDC186	5.28856	0.0331002	0.0791541
BCKDHA	5.28856	0.00258511	0.00945061
ATP9A	5.28856	0.0322099	0.0780164
ATP11A	5.28856	0.0119183	0.0344708
ARFGEF2	5.28856	0.0372666	0.0872086
APP	5.28856	2.20791e-05	0.000173751
APLP2	5.28856	1.07642e-07	2.72161e-06
ALB	5.28856	0.0448914	0.10192
AFG3L2	5.28856	0.00787375	0.0242398
AARS2	5.28856	0.0418723	0.0961322
NECTIN2	5.28856	0.000114196	0.00068562
CLU	4.80217	5.20586e-12	2.91454e-09
EHD2	4.60536	0.00151154	0.00603846
TMEM2	4.48603	1.68846e-06	2.1554e-05
BTRC	4.2652	0.00180214	0.00695135
FBXW11	4.2405	0.00186268	0.00714679
BCAP31	4.23654	0.000911885	0.00387181
DEPDC7	4.17051	1.3766e-06	1.89294e-05
LDLR	4.12758	2.02103e-05	0.000161971
FADS3	4.12113	0.0020778	0.00785234
ETHE1	3.76336	0.0169234	0.0462179
LRP1	3.74728	2.20138e-05	0.000173586
ROR2	3.74446	4.42122e-06	4.60818e-05
ARPC3	3.67194	0.00385578	0.0131513
SLC12A7	3.6617	0.0117054	0.0339049
SDC1	3.64463	2.6527e-06	3.06664e-05
ADCY9	3.47063	0.0029687	0.0105098
M6PR	3.47	7.54281e-05	0.000491035
STX7	3.31875	0.000161156	0.000913997
LIFR	3.29423	1.12911e-06	1.63888e-05
LPL	3.27953	0.000301033	0.00152226
PGRMC2	3.11373	0.0024806	0.00914531
PLXND1	3.05977	0.009845	0.0292113
INSR	3.05391	5.24041e-05	0.000359739
CCDC47	3.02856	0.000626675	0.00282942
DAG1	3.02602	2.45017e-08	9.6992e-07
SLC27A2	2.97453	0.0202109	0.0533582
GOLGA5	2.91842	0.000635517	0.00284481
SNX12	2.8729	0.000456095	0.00215053
SLC43A3	2.85166	0.0125895	0.0360924
TMX1	2.82718	1.52593e-07	3.51773e-06
TMED10	2.81553	9.39646e-05	0.000586381
HBA1	2.75784	0.0159612	0.0438961
ALPI	2.72636	0.00191039	0.00730422
CISD2	2.70723	0.00137194	0.00554864
ST7	2.70398	0.0142604	0.0399188
ECE1	2.67983	8.04846e-05	0.000519636
EPS8	2.67944	0.000686813	0.00304827
ATP5I	2.66585	0.00204604	0.00773979
FLVCR1	2.65797	0.00203691	0.00771271
TXNDC5	2.63672	0.0153362	0.0424152
SNTB1	2.56926	0.00290515	0.0103315
POR	2.5619	0.0277887	0.0695872
HADHB	2.5539	0.00456176	0.0152605
EMC7	2.53126	0.0269052	0.0679829
CNNM4	2.529	0.0116429	0.0337737
FAR1	2.50408	0.0167622	0.0459058
BSG	2.49815	0.000451958	0.00213658
CNTNAP4	2.49263	0.0192016	0.0511565
NCSTN	2.4777	0.000342708	0.00168728
SNX3	2.45676	2.22371e-05	0.000174644
SLC12A4	2.38006	0.0121798	0.0351493
SLC35E1	2.35496	0.000868951	0.00372584
CNNM3	2.31204	0.00964601	0.0287473
IGF1R	2.27881	2.51392e-08	9.85205e-07
SLC1A4	2.26033	0.00278783	0.0100234
LCLAT1	2.22723	0.0273548	0.0688527
CLPTM1L	2.2147	0.0113675	0.0330857
ENG	2.19846	0.00198624	0.00755003
PLXNB2	2.08209	3.11521e-05	0.000231222
IGF2R	2.06586	0.000114156	0.00068562
TMEM57	2.03615	0.00290278	0.0103315
C20orf24	2.01031	0.000820268	0.00354424

## Sheet: Tab B
Supplementary Table 2B. Candidate proteins from CO-IP-MS
protein ID	gene name	Score	log2(fc)
Q96P70	IPO9	22.5588	15.1283
Q9HAV4	XPO5	20.8781	15.1283
Q9HCU5	PREB	15.7315	15.1283
Q13535	ATR	13.3584	15.1283
Q08AM6	VAC14	11.8149	15.1283
P05026	ATP1B1	8.94214	15.1283
Q96AG4	LRRC59	8.59525	15.1283
Q9UKB1	FBXW11	8.51391	15.1283
B7Z3H4	BTRC	8.12531	15.1283
Q7Z4Q2	HEATR3	8.12046	15.1283
Q07666	KHDRBS1	7.84445	15.1283
Q96SI9	STRBP	7.59151	15.1283
Q9UHQ9	CYB5R1	7.35801	15.1283
E9PNW8	FAR1	7.25927	15.1283
O94822	LTN1	6.95803	15.1283
Q6P1M0	SLC27A4	6.91812	15.1283
Q10589	BST2	6.7479	15.1283
P08651	NFIC	5.94874	15.1283
C9JMM0	CBX3	5.65977	15.1283
Q15007	WTAP	5.4613	15.1283
P98175	RBM10	5.16649	15.1283
Q5JY65	CRNKL1	5.13304	15.1283
Q9UBM7	DHCR7	4.87098	15.1283
Q86Y56	DNAAF5	4.55358	15.1283
O15226	NKRF	4.45113	15.1283
Q03169	TNFAIP2	4.41717	15.1283
Q9NSI2	SLX9	4.36053	15.1283
F8W9B8	EXOC5	4.31659	15.1283
E9PKP7	UBTF	4.31618	15.1283
H7C2B1	NOL7	4.30016	15.1283
M0QYI1	PNKP	4.29699	15.1283
P35240	NF2	4.17447	15.1283
Q9GZS1	POLR1E	4.07922	15.1283
Q9Y5Y5	PEX16	4.02415	15.1283
P0DN76	U2AF1L5	3.99218	15.1283
Q9Y6D5	ARFGEF2	3.93233	15.1283
C9J494	MKRN2	3.8337	15.1283
Q8TCG1	CIP2A	3.74047	15.1283
V9GYN7	DNAJB12	3.68789	15.1283
Q15125	EBP	3.66427	15.1283
P31431	SDC4	3.66129	15.1283
Q9Y2H5	PLEKHA6	3.60441	15.1283
G3XAN4	TRAM1	3.57595	15.1283
P22670	RFX1	3.46353	15.1283
Q13416	ORC2	3.29129	15.1283
H0YHJ8	ERGIC2	3.23969	15.1283
P04004	VTN	3.04002	15.1283
Q969Z0	TBRG4	51.4864	15.1283
Q5TEC6	H3-7	35.8357	12.2234
Q9NVI1	FANCI	3.52384	11.9273
H3BV80	RNPS1	3.33959	11.0652
P11182	DBT	10.855	9.2155
K7EM11	GIPC1	3.20256	9.10405
A0A0A0MTH9	BTAF1	3.69343	7.70134
Q13428	TCOF1	12.5302	7.20604
Q69YN4	VIRMA	3.94354	7.04431
K7EMV3	H3-3B	57.6178	5.71674
A0A0C4DGS9	CEPT1	5.8613	5.65923
O43159	RRP8	4.60704	5.01424
Q6NUQ4	TMEM214	10.4512	4.77801
O14776	TCERG1	5.17852	4.44952
E9PFQ4	PHLDB2	5.50175	4.27397
Q96JM3	CHAMP1	6.47938	4.05348
P46977	STT3A	3.79381	3.60074
E5RHW4	ERLIN2	14.3792	3.5851
J3QRD1	ALDH3A2	12.3771	3.57669
Q14204	DYNC1H1	18.586	3.52796
Q14684	RRP1B	9.15836	3.19713
O43592	XPOT	14.9339	3.08909
Q9BVJ6	UTP14A	9.82779	3.04354
Q5T9A4	ATAD3B	80.6149	2.9762
Q14498	RBM39	26.719	2.97313
O75475	PSIP1	3.92433	2.9352
Q9NVI7	ATAD3A	104.259	2.89835
Q7Z3U7	MON2	4.19207	2.79802
O14980	XPO1	45.5234	2.79202
P50416	CPT1A	10.6312	2.74895
P17096	HMGA1	8.50555	2.69741
Q5T2N8	ATAD3C	47.5074	2.63764
Q9BVP2	GNL3	15.2486	2.55632
Q86VM9	ZC3H18	3.76855	2.53293
Q8IY17	PNPLA6	4.53273	2.47156
Q9GZL7	WDR12	5.10559	2.46301
Q8NFJ5	GPRC5A	13.9117	2.37724
Q09666	AHNAK	4.4093	2.36538
Q9BZV1	UBXN6	17.7164	2.31635
O96019	ACTL6A	7.54657	2.30731
Q13724	MOGS	6.30509	2.23828
E7ETZ4	BZW2	18.6379	2.1901
Q03701	CEBPZ	10.181	2.16322
P27694	RPA1	69.4013	2.10577
Q99459	CDC5L	15.3845	2.09392
Q9Y512	SAMM50	4.92888	2.08831
F5H8D7	XRCC1	6.79298	2.08627
Q99848	EBNA1BP2	26.011	2.07885
Q14974	KPNB1	44.4191	2.04148
Q9Y383	LUC7L2	13.9216	2.00754

## Sheet: Tab C
Supplementary Table 2C. Candidate proteins from RBM10 overexpression cells infected with NL4-3
protein ID	gene name	log2(fc)	PValue	FDR
P98175	RBM10	6.5764	0.00576782	0.0152846
Q96PK6	RBM14	6.1394	0.00956095	0.0214193
Q14847	LASP1	5.129	9.23482e-05	0.00193297
P28072	PSMB6	4.9235	3.39193e-05	0.00115069
Q06033	ITIH3	4.6216	0.0074643	0.0181681
Q99961	SH3GL1	4.1301	0.0057669	0.0152846
Q14683	SMC1A	3.2185	0.00360583	0.0114318
Q05682	CALD1	3.1417	0.0235438	0.0434451
P60866	RPS20	3.1388	0.000780446	0.00521003
Q9Y230	RUVBL2	2.9633	0.00385878	0.0119054
Q96AE4	FUBP1	2.8547	0.00176509	0.00772226
Q9Y4P3	TBL2	2.8542	0.000387811	0.00366361
P09936	UCHL1	2.7547	0.00244306	0.00910659
Q9Y3A5	SBDS	2.7209	0.00548113	0.0147198
P68133	ACTA1	2.7171	0.00526466	0.0143735
O75844	ZMPSTE24	2.4755	0.00245291	0.00911983
O00267	SUPT5H	2.147	0.0121077	0.0258759
O43617	TRAPPC3	2.1354	0.0209225	0.0394351
P67936	TPM4	2.0984	0.000199583	0.00284902
P63261	ACTG1	2.0815	0.0132632	0.0277344
Q9HB71	CACYBP	2.0609	0.000287607	0.00331914
P62273	RPS29	2.043	0.0109255	0.023802
Q06323	PSME1	-2.0014	0.00232836	0.00892469
P43652	AFM	-2.0019	0.00761652	0.0183815
Q99614	TTC1	-2.0028	0.0175925	0.0344272
O00468	AGRN	-2.0037	0.00235093	0.00894694
P14923	JUP	-2.0054	0.00985221	0.0219796
Q04760	GLO1	-2.0065	0.00141325	0.00704974
P62249	RPS16	-2.0092	5.50027e-06	0.000533776
P36578	RPL4	-2.0094	0.00204168	0.00841133
O43143	DHX15	-2.0109	0.00633146	0.0162472
P68402	PAFAH1B2	-2.0109	0.00521311	0.0143059
Q99988	GDF15	-2.0188	0.00948478	0.0213382
P19823	ITIH2	-2.0214	0.00455598	0.0131608
P59103	DAOA	-2.0227	5.78074e-05	0.00160284
Q12797	ASPH	-2.0231	2.16483e-05	0.000924382
P21281	ATP6V1B2	-2.0235	0.0066198	0.0167406
P59998	ARPC4	-2.0239	0.000174281	0.00281188
P60174	TPI1	-2.0258	0.000213019	0.00284902
P61289	PSME3	-2.0263	0.000221318	0.00291556
O75746	SLC25A12	-2.0334	0.00267342	0.00948385
Q14165	MLEC	-2.0399	0.0273175	0.0489962
P22314	UBA1	-2.0404	0.00408073	0.0123238
Q9Y6M9	NDUFB9	-2.0413	0.00207857	0.0084346
Q9BUN8	DERL1	-2.0424	0.00162344	0.00740066
Q08188	TGM3	-2.043	0.00724198	0.0177924
P08579	SNRPB2	-2.0454	0.0120912	0.0258665
O43747	AP1G1	-2.0548	0.00288157	0.00992283
P51148	RAB5C	-2.0586	0.00284056	0.00986859
Q99829	CPNE1	-2.0589	0.00772155	0.018457
Q96KA5	CLPTM1L	-2.0608	0.00994242	0.0221198
Q14974	KPNB1	-2.0617	0.00214753	0.00854064
P27338	MAOB	-2.062	0.00380645	0.0118122
Q13641	TPBG	-2.0627	0.000339291	0.00350157
P17813	ENG	-2.0631	0.019784	0.0377807
Q66K14	TBC1D9B	-2.0651	0.00326976	0.0107731
Q2TAY7	SMU1	-2.0653	0.00108604	0.00596224
Q96Q11	TRNT1	-2.0666	0.0146669	0.0300229
Q9BPW8	NIPSNAP1	-2.0699	0.00124139	0.00644859
Q15436	SEC23A	-2.0707	4.55094e-07	0.000194325
P17936	IGFBP3	-2.0716	0.0179942	0.0351167
Q92900	UPF1	-2.0735	0.0044442	0.0130196
Q92974	ARHGEF2	-2.074	0.000255318	0.00309718
O43175	PHGDH	-2.0756	6.57431e-06	0.000541815
P35579	MYH9	-2.0829	0.00047637	0.0040682
P61254	RPL26	-2.0851	0.000250762	0.00308356
Q8N766	EMC1	-2.0861	0.00473247	0.0134396
P53007	SLC25A1	-2.0886	0.00460747	0.0132395
Q92598	HSPH1	-2.092	0.023788	0.0437823
Q9NRG9	AAAS	-2.0952	4.00417e-05	0.00120761
Q71SY5	MED25	-2.0965	0.000804128	0.00528385
P55210	CASP7	-2.0991	0.0163485	0.0324387
P04181	OAT	-2.0998	0.00845787	0.019692
P26373	RPL13	-2.1063	0.00276958	0.00969353
P43243	MATR3	-2.1074	0.004105	0.0123788
P46783	RPS10	-2.1075	0.00886293	0.0203858
P53634	CTSC	-2.111	1.28817e-05	0.000723745
P31930	UQCRC1	-2.1163	2.16332e-05	0.000924382
Q13596	SNX1	-2.1177	0.0107871	0.0235725
Q9Y6N5	SQOR	-2.1237	0.00121043	0.00632387
P55786	NPEPPS	-2.1274	0.014609	0.0299331
Q12791	KCNMA1	-2.1281	6.2812e-05	0.00166936
Q8NBJ5	COLGALT1	-2.1289	0.0175393	0.0343648
P50416	CPT1A	-2.1346	0.0043702	0.0129124
P63104	YWHAZ	-2.1379	5.11424e-06	0.000524162
P29144	TPP2	-2.145	0.000298517	0.00338526
Q96JB3	HIC2	-2.1483	0.00484634	0.0136323
Q14376	GALE	-2.1514	0.00360619	0.0114318
P08729	KRT7	-2.1549	0.00246043	0.00911983
P42224	STAT1	-2.1557	0.000359301	0.00353287
P11177	PDHB	-2.1558	1.67097e-05	0.000815406
P21399	ACO1	-2.1598	9.02632e-06	0.000632347
P14866	HNRNPL	-2.1648	0.00529881	0.0143987
Q9NZN4	EHD2	-2.1649	0.00477242	0.0135024
Q9NQW7	XPNPEP1	-2.1674	0.00021296	0.00284902
Q9BVM2	DPCD	-2.1714	0.000607808	0.00455323
P32929	CTH	-2.1726	0.00220318	0.00864517
P00491	PNP	-2.1749	0.000835707	0.00529446
P35998	PSMC2	-2.1753	0.00419923	0.0125666
Q9BTV4	TMEM43	-2.1775	0.00740585	0.0180496
P08195	SLC3A2	-2.1778	6.70847e-05	0.00169158
P00390	GSR	-2.1811	0.00161242	0.00740066
Q99536	VAT1	-2.1839	0.00317144	0.0105468
P12259	F5	-2.1848	0.0173366	0.0340513
Q9BRA2	TXNDC17	-2.1904	9.09872e-05	0.00192346
P54577	YARS1	-2.1911	0.0013912	0.00697234
Q9BR76	CORO1B	-2.1926	0.0116839	0.025121
P41250	GARS1	-2.1933	0.000387185	0.00366361
P55809	OXCT1	-2.1939	0.00048438	0.00410987
P43686	PSMC4	-2.1983	0.00387682	0.0119437
Q13445	TMED1	-2.2025	6.76305e-06	0.000541815
P57088	TMEM33	-2.2037	0.026612	0.0479869
Q01518	CAP1	-2.2053	0.00239845	0.00898365
P42785	PRCP	-2.2065	0.0003487	0.00351029
Q9NRG0	CHRAC1	-2.2069	0.00020543	0.00284902
Q9H4H8	FAM83D	-2.2085	0.00585475	0.0154129
P12004	PCNA	-2.2124	0.0130878	0.0275024
P24928	POLR2A	-2.2125	0.000243266	0.00303726
Q8NBS9	TXNDC5	-2.2129	0.00172828	0.00763952
P11169	SLC2A3	-2.2135	0.00193603	0.00815272
Q9NR45	NANS	-2.2151	1.19186e-05	0.000723745
Q9H488	POFUT1	-2.2174	0.000807483	0.00528385
P40939	HADHA	-2.2182	0.00415888	0.0125059
P31040	SDHA	-2.2182	3.08624e-05	0.00115069
P26599	PTBP1	-2.2202	0.00260763	0.00931187
Q96PU8	QKI	-2.2229	1.10288e-05	0.000723745
Q7L014	DDX46	-2.2242	7.43545e-05	0.00180394
P02751	FN1	-2.2304	0.00598679	0.0155875
Q9UQ35	SRRM2	-2.2304	4.97153e-05	0.00143435
Q9NX62	BPNT2	-2.2308	8.6146e-06	0.000632347
O43488	AKR7A2	-2.2313	0.00210792	0.0085074
Q02952	AKAP12	-2.232	0.00196447	0.00822381
Q8IYD1	GSPT2	-2.232	3.7984e-05	0.00120761
Q9BTE3	MCMBP	-2.2334	0.0150616	0.0306545
P23258	TUBG1	-2.2376	0.0217056	0.0406148
P30043	BLVRB	-2.2398	0.000948141	0.00556121
O43396	TXNL1	-2.2434	0.0119781	0.025676
P33993	MCM7	-2.2439	0.00231014	0.00891288
P01042	KNG1	-2.2454	0.000357918	0.00353287
Q99595	TIMM17A	-2.2473	0.00426115	0.0126687
O95433	AHSA1	-2.2479	0.0109073	0.0237866
P50570	DNM2	-2.2487	0.0063906	0.01634
Q9UMX0	UBQLN1	-2.2491	0.00462324	0.013267
O95497	VNN1	-2.25	0.00808212	0.0191089
P18206	VCL	-2.2504	0.0027315	0.00962334
Q8NCC5	SLC37A3	-2.2602	0.0255171	0.0464441
Q15365	PCBP1	-2.2605	0.0021335	0.00854064
Q15648	MED1	-2.2646	0.00579883	0.0152846
P30040	ERP29	-2.268	0.00235818	0.00895858
Q15125	EBP	-2.268	3.549e-06	0.000513298
Q13630	GFUS	-2.2719	0.00242326	0.0090607
Q02878	RPL6	-2.2719	0.000816708	0.00528385
Q9HDC9	APMAP	-2.2762	0.00054074	0.00422993
P18031	PTPN1	-2.2779	0.00228392	0.00888191
Q00341	HDLBP	-2.2847	0.00937308	0.0211538
P48556	PSMD8	-2.2869	0.00421215	0.0125775
A6NDG6	PGP	-2.288	0.00489216	0.0137
O14980	XPO1	-2.2885	0.0108846	0.0237614
Q9Y295	DRG1	-2.2939	0.00459368	0.0132177
Q13561	DCTN2	-2.2966	0.000612629	0.00455736
P62304	SNRPE	-2.2987	0.00761948	0.0183815
P60953	CDC42	-2.2999	0.00657919	0.0167022
O43242	PSMD3	-2.3	0.000434204	0.00389507
Q8IY17	PNPLA6	-2.3003	0.00159611	0.00737595
Q99729	HNRNPAB	-2.3048	0.00341226	0.0110381
Q96DG6	CMBL	-2.3116	0.00355591	0.0113311
P68366	TUBA4A	-2.3131	0.00211971	0.00852637
Q08380	LGALS3BP	-2.3177	0.00334467	0.0109021
P12236	SLC25A6	-2.3189	0.0270763	0.0487008
Q6PCE3	PGM2L1	-2.3195	0.000296261	0.00338245
P56192	MARS1	-2.3202	0.000205811	0.00284902
Q8WTX7	CASTOR1	-2.3212	0.0147101	0.0300536
Q02218	OGDH	-2.3246	8.60092e-05	0.00191729
P56537	EIF6	-2.3259	0.0154437	0.0312446
P07741	APRT	-2.3339	0.0061036	0.0158146
P28838	LAP3	-2.3342	0.00452568	0.0131104
P41252	IARS1	-2.3345	0.0011197	0.00603504
P35232	PHB1	-2.3349	0.00238134	0.00896676
P05543	SERPINA7	-2.3363	0.000961651	0.00558353
Q15366	PCBP2	-2.3478	0.000748809	0.00514572
Q9H7F0	ATP13A3	-2.3492	0.00827766	0.0193965
P05089	ARG1	-2.3521	0.00858731	0.0198849
Q96C36	PYCR2	-2.3522	0.00747147	0.0181681
Q16832	DDR2	-2.3541	0.0114967	0.0247934
P27694	RPA1	-2.3585	1.5419e-05	0.000783799
P48643	CCT5	-2.3618	0.00308875	0.0104178
P19404	NDUFV2	-2.3623	0.0011122	0.00601379
P04004	VTN	-2.3624	0.0011925	0.00628641
P07954	FH	-2.3648	0.00489624	0.0137
Q9BUF5	TUBB6	-2.3648	0.000631896	0.00460927
P36955	SERPINF1	-2.3673	0.000854564	0.00533134
P09874	PARP1	-2.3687	0.0166818	0.033008
Q16222	UAP1	-2.3698	0.00216524	0.00856073
P22102	GART	-2.3705	0.00469213	0.0134015
P40818	USP8	-2.3727	0.000800787	0.00528385
Q9Y265	RUVBL1	-2.3765	0.000127084	0.00236447
Q9UKK9	NUDT5	-2.378	0.00365784	0.0115039
P60201	PLP1	-2.3792	0.000876487	0.00533134
P52888	THOP1	-2.3832	8.08201e-05	0.00187397
P30536	TSPO	-2.3861	0.0185719	0.0360791
O75534	CSDE1	-2.3888	0.00423184	0.0126187
P30046	DDT	-2.397	0.0018882	0.00804652
Q9HB07	MYG1	-2.3977	6.72138e-07	0.000239169
Q6PIU2	NCEH1	-2.403	0.00111262	0.00601379
P27708	CAD	-2.4045	0.0165587	0.0327949
Q6P2E9	EDC4	-2.4088	0.000411592	0.00375533
Q9BVQ7	AFG2B	-2.409	0.00229351	0.00888684
Q9HAV7	GRPEL1	-2.4168	0.00998394	0.0221684
O00186	STXBP3	-2.4192	0.00147144	0.00720535
P62861	FAU	-2.4214	0.000104646	0.0020639
Q9NXS2	QPCTL	-2.4223	0.000116153	0.00219458
Q96R84	OR1F2P	-2.4269	0.00784351	0.0186273
Q06828	FMOD	-2.4269	0.00331547	0.01084
P11387	TOP1	-2.4279	0.0271032	0.0487081
Q96P11	NSUN5	-2.4284	0.000316128	0.00346709
O15173	PGRMC2	-2.4356	0.0131695	0.0276198
Q12805	EFEMP1	-2.4358	0.00500162	0.0138712
Q14554	PDIA5	-2.4381	0.0273472	0.0489962
P84090	ERH	-2.439	0.00151238	0.00727236
Q9Y6E2	BZW2	-2.44	0.0028173	0.00982833
Q14566	MCM6	-2.4402	7.62721e-05	0.00182967
P05386	RPLP1	-2.4464	0.00711496	0.0176253
P60660	MYL6	-2.4532	0.00906998	0.0207328
P06756	ITGAV	-2.4537	0.00121616	0.00633293
P04040	CAT	-2.4549	0.00769237	0.018457
O43681	GET3	-2.4575	0.00259136	0.00931187
O75629	CREG1	-2.4576	0.00577829	0.0152846
O75351	VPS4B	-2.4591	0.000399876	0.00370085
P09972	ALDOC	-2.4598	0.000340026	0.00350157
O75874	IDH1	-2.46	3.93842e-05	0.00120761
Q5SW79	CEP170	-2.462	0.00406577	0.0123238
P05141	SLC25A5	-2.4656	0.00840931	0.0196217
Q99460	PSMD1	-2.4674	0.0138041	0.0286133
O96000	NDUFB10	-2.4674	0.00239478	0.00898365
Q5T4S7	UBR4	-2.4702	0.00752804	0.0182848
P36268	GGT2P	-2.4702	0.00150915	0.00727236
O95861	BPNT1	-2.4708	0.0254326	0.0463669
P11216	PYGB	-2.4753	0.000342653	0.00350157
Q00653	NFKB2	-2.4775	0.0021948	0.00862963
Q13043	STK4	-2.4789	0.00176274	0.00772226
P17301	ITGA2	-2.4791	0.00555282	0.0148749
Q96P70	IPO9	-2.4837	0.00930622	0.0210252
Q96CS3	FAF2	-2.484	0.00190628	0.00807522
P68871	HBB	-2.4923	0.00434008	0.0128517
P05455	SSB	-2.4987	0.000129183	0.00236447
Q15758	SLC1A5	-2.5003	0.0039237	0.0120361
O15145	ARPC3	-2.5017	9.84618e-05	0.00197207
P78371	CCT2	-2.5019	0.00366727	0.0115141
P08572	COL4A2	-2.5037	0.000293532	0.0033693
Q96ER9	CCDC51	-2.5091	0.00782019	0.0185925
Q53GQ0	HSD17B12	-2.5107	0.00490249	0.0137
P00505	GOT2	-2.5113	0.00485591	0.0136413
Q9H845	ACAD9	-2.5145	0.00127345	0.0065672
Q14739	LBR	-2.5304	0.00383839	0.0118697
P26640	VARS1	-2.531	0.000994672	0.00568491
Q13438	OS9	-2.5367	0.0114694	0.0247594
Q9Y3E0	GOLT1B	-2.5407	3.35774e-05	0.00115069
P04632	CAPNS1	-2.5436	0.00369544	0.0115686
O75144	ICOSLG	-2.5477	0.0012098	0.00632387
Q9UKS6	PACSIN3	-2.5515	0.0077635	0.018499
P35658	NUP214	-2.5521	0.00167266	0.00751815
Q9NR30	DDX21	-2.5529	0.00182408	0.00788341
O00165	HAX1	-2.5548	0.0011434	0.0061029
Q8WUM4	PDCD6IP	-2.5566	5.96758e-05	0.00163343
O43598	DNPH1	-2.5572	0.00819583	0.0192498
Q15149	PLEC	-2.5638	0.00360187	0.0114318
P30825	SLC7A1	-2.5664	0.0270107	0.0486238
Q9Y2X3	NOP58	-2.5677	0.00232557	0.00892469
Q6UXD5	SEZ6L2	-2.5682	0.00112809	0.00603627
Q8NF37	LPCAT1	-2.5693	0.00115384	0.00614327
O60502	OGA	-2.5703	0.0122891	0.0261284
P27448	MARK3	-2.5718	0.0213457	0.0400467
Q02809	PLOD1	-2.5718	1.68046e-05	0.000815406
O15371	EIF3D	-2.5754	0.000856369	0.00533134
P62269	RPS18	-2.576	0.00149109	0.00725167
P62913	RPL11	-2.577	0.000201701	0.00284902
Q13586	STIM1	-2.5802	0.00836846	0.0195478
P61604	HSPE1	-2.5826	0.000470161	0.00404756
P43304	GPD2	-2.5864	0.000335411	0.00350157
Q9H0D6	XRN2	-2.5865	0.00252571	0.00923353
Q8WXF1	PSPC1	-2.5871	0.00190162	0.0080715
Q13885	TUBB2A	-2.5896	0.00153872	0.00731413
P35080	PFN2	-2.592	0.000833336	0.00529446
P53004	BLVRA	-2.5952	0.00256758	0.00931187
Q9Y6C9	MTCH2	-2.5954	0.00093153	0.00550919
P61006	RAB8A	-2.5957	0.014825	0.0302594
Q9HCC0	MCCC2	-2.6005	0.00017911	0.00283259
O15427	SLC16A3	-2.6052	0.0031632	0.0105468
Q9Y3D6	FIS1	-2.6112	0.00880798	0.0203078
Q9UNW1	MINPP1	-2.612	0.00943276	0.0212436
P32119	PRDX2	-2.6121	0.00294692	0.0100546
Q8WU90	ZC3H15	-2.6125	0.00535368	0.0144926
Q9UNN8	PROCR	-2.6161	0.0031413	0.0105216
Q96IR7	HPDL	-2.6163	0.00233947	0.00893851
Q8NBF2	NHLRC2	-2.6205	3.3046e-05	0.00115069
Q14558	PRPSAP1	-2.6238	0.0169844	0.0335447
Q14028	CNGB1	-2.6246	0.00778358	0.0185261
Q9UHB9	SRP68	-2.6319	0.0192596	0.0370109
Q8WWI5	SLC44A1	-2.6333	0.000188042	0.00284902
P21980	TGM2	-2.6339	2.66029e-06	0.000511739
O43464	HTRA2	-2.6354	0.00470223	0.0134015
Q08J23	NSUN2	-2.6383	0.00173862	0.00766933
Q9NTZ6	RBM12	-2.6418	0.00172706	0.00763952
P08069	IGF1R	-2.6469	0.000455738	0.00398771
Q9UGP8	SEC63	-2.6476	0.00857082	0.0198683
P09601	HMOX1	-2.649	0.000611733	0.00455736
O75396	SEC22B	-2.6525	0.000207542	0.00284902
O60684	KPNA6	-2.6581	0.000242392	0.00303726
Q9HCU5	PREB	-2.6589	0.00189658	0.00806612
Q96L21	RPL10L	-2.6607	1.10935e-08	2.36846e-05
Q12933	TRAF2	-2.661	0.00554142	0.014863
Q00059	TFAM	-2.6617	0.00249157	0.0091874
Q8TC12	RDH11	-2.6632	0.00208198	0.0084346
Q58FF8	HSP90AB2P	-2.6705	0.000626708	0.00459801
Q13895	BYSL	-2.6737	0.000658004	0.00471422
Q9NS69	TOMM22	-2.6755	0.000488517	0.00410987
Q04323	UBXN1	-2.6814	0.0135269	0.0281207
Q6ZVX7	NCCRP1	-2.6827	0.0273552	0.0489962
Q9NTJ5	SACM1L	-2.6846	0.000914742	0.00547051
P09211	GSTP1	-2.6862	0.000704893	0.00495048
P33992	MCM5	-2.6923	0.00271115	0.00956746
P61158	ACTR3	-2.7003	0.00915574	0.0208618
Q9P0J0	NDUFA13	-2.701	3.38932e-07	0.000180905
P40763	STAT3	-2.7114	0.00154505	0.00731413
Q9NP79	VTA1	-2.7115	0.00285904	0.00989312
O00410	IPO5	-2.7131	0.000350313	0.00351029
P62081	RPS7	-2.7166	0.00162618	0.00740066
Q8N6N3	C1orf52	-2.7169	2.55086e-05	0.00104732
Q05519	SRSF11	-2.719	0.000597099	0.00451614
Q9NZL9	MAT2B	-2.7214	0.00052801	0.00422993
Q04446	GBE1	-2.724	0.026282	0.0475123
Q969U7	PSMG2	-2.7291	0.00277885	0.00971006
P11310	ACADM	-2.7298	0.00379277	0.0117868
O00425	IGF2BP3	-2.7344	0.00715015	0.0176685
Q96SY0	INTS14	-2.7381	0.0171005	0.0337427
O60725	ICMT	-2.7394	0.00887046	0.0203858
P56134	ATP5MF	-2.7429	0.00259654	0.00931187
O95573	ACSL3	-2.7568	0.000443367	0.00391485
Q9Y6G5	COMMD10	-2.7583	0.000621965	0.00458023
Q9Y6K0	CEPT1	-2.7585	3.30981e-05	0.00115069
Q16181	SEPTIN7	-2.7591	0.0156959	0.0315544
Q02543	RPL18A	-2.76	0.00109559	0.00598229
Q04837	SSBP1	-2.7609	0.00292432	0.0100216
Q9UNS2	COPS3	-2.7616	0.000662114	0.0047278
Q13509	TUBB3	-2.7692	6.14811e-06	0.000541815
P00387	CYB5R3	-2.7706	0.0111329	0.0241307
P28288	ABCD3	-2.7735	0.00322535	0.0106762
P22087	FBL	-2.7747	0.00218134	0.00859256
P68400	CSNK2A1	-2.7791	0.000600742	0.00451614
Q15008	PSMD6	-2.7816	0.0114291	0.0246975
P0CW18	PRSS56	-2.7836	0.00394516	0.0120672
Q15102	PAFAH1B3	-2.7908	0.00034885	0.00351029
Q8IXI1	RHOT2	-2.7927	1.72665e-05	0.000819197
Q9HC38	GLOD4	-2.8011	0.000285107	0.00331495
Q14157	UBAP2L	-2.8095	0.0045662	0.0131608
P04798	CYP1A1	-2.8119	0.00701089	0.0174553
Q9BQ04	RBM4B	-2.8132	0.00143376	0.00711877
Q9UHX1	PUF60	-2.8281	0.015454	0.0312446
P84098	RPL19	-2.8294	0.00984996	0.0219796
O00506	STK25	-2.8306	0.0015264	0.00731413
Q13057	COASY	-2.8332	0.00438645	0.0129124
P30050	RPL12	-2.8342	0.00402068	0.0122631
P11117	ACP2	-2.8363	0.00137191	0.00690811
P47755	CAPZA2	-2.8411	0.000863706	0.00533134
Q14694	USP10	-2.8456	0.00494665	0.0137514
Q92620	DHX38	-2.8472	0.00304461	0.0103179
Q9Y3B8	REXO2	-2.8491	0.000790233	0.00523959
P67809	YBX1	-2.8491	8.89618e-07	0.000271333
Q12765	SCRN1	-2.8497	0.0204559	0.0386147
P00403	MT-CO2	-2.8508	0.00661145	0.0167406
B5ME19	EIF3CL	-2.852	0.00473377	0.0134396
Q8N1G4	LRRC47	-2.8525	0.02292	0.0424776
P61026	RAB10	-2.8532	0.00426643	0.0126687
O75352	MPDU1	-2.8643	0.0085574	0.0198683
P62333	PSMC6	-2.8653	1.59761e-07	0.000113697
P48507	GCLM	-2.8655	0.00470779	0.0134015
Q16186	ADRM1	-2.8667	0.00405022	0.012318
Q14152	EIF3A	-2.8668	0.00740525	0.0180496
Q9Y2W2	WBP11	-2.8681	0.00157561	0.00737595
Q9NY12	GAR1	-2.8762	0.000332588	0.00350157
Q92643	PIGK	-2.8818	0.000344417	0.00350157
Q13505	MTX1	-2.8836	0.000874097	0.00533134
Q8NBJ7	SUMF2	-2.8877	0.00180051	0.00779733
Q53EL6	PDCD4	-2.8895	0.0261938	0.0474333
Q93009	USP7	-2.8925	0.00120034	0.00631215
Q14008	CKAP5	-2.8941	0.00477016	0.0135024
O75694	NUP155	-2.8961	0.0141797	0.0292759
Q9Y2S7	POLDIP2	-2.9012	0.00651465	0.0165976
Q8TB61	SLC35B2	-2.9143	0.00764706	0.0184272
O00429	DNM1L	-2.915	0.00927946	0.0210252
Q9H6R4	NOL6	-2.9245	0.0270039	0.0486238
Q03169	TNFAIP2	-2.93	0.0130535	0.0274574
P36776	LONP1	-2.9307	5.17466e-05	0.00147305
Q16512	PKN1	-2.9308	0.00130682	0.00669077
Q15596	NCOA2	-2.9311	0.00063256	0.00460927
P48735	IDH2	-2.9515	0.00137777	0.00692127
Q06124	PTPN11	-2.9578	0.00444555	0.0130196
O15355	PPM1G	-2.9595	0.000319257	0.00347762
Q9HD20	ATP13A1	-2.9638	0.000859511	0.00533134
Q63HN8	RNF213	-2.9654	1.24213e-05	0.000723745
Q08629	SPOCK1	-2.9732	0.000252751	0.00308356
Q8N163	CCAR2	-2.9765	0.000418614	0.00378704
Q9BV86	NTMT1	-2.9782	4.00418e-06	0.000513298
P55265	ADAR	-2.988	0.00186031	0.00799363
Q7Z4H8	POGLUT3	-2.9881	0.00696519	0.0173902
O14880	MGST3	-2.9971	0.00492236	0.0137018
O75494	SRSF10	-3.0001	0.000828704	0.00529446
P24752	ACAT1	-3.0003	0.000133418	0.00239367
Q9P2J5	LARS1	-3.0182	0.00156377	0.00737007
Q9NUU7	DDX19A	-3.0202	0.000228819	0.00296077
Q8IWB1	ITPRIP	-3.0227	0.00088974	0.00538129
Q8WYA6	CTNNBL1	-3.0275	0.000962408	0.00558353
Q9BWD1	ACAT2	-3.0301	0.00560874	0.0150059
Q9NSE4	IARS2	-3.0345	0.000362388	0.00353287
P52333	JAK3	-3.0375	0.000780895	0.00521003
O75947	ATP5PD	-3.0401	2.60162e-05	0.00104801
Q99848	EBNA1BP2	-3.0431	0.0156393	0.0314998
O43432	EIF4G3	-3.0481	0.00372427	0.0116247
B2RTY4	MYO9A	-3.0558	0.00413526	0.0124524
Q13492	PICALM	-3.0675	0.00162918	0.00740066
P35244	RPA3	-3.0685	0.00047347	0.00405968
Q9H7B4	SMYD3	-3.0728	0.000954319	0.00558211
P62888	RPL30	-3.0819	0.000395602	0.00370085
P46087	NOP2	-3.0849	0.0101329	0.022391
Q14790	CASP8	-3.0927	0.000857568	0.00533134
Q16795	NDUFA9	-3.0928	0.00525752	0.0143723
Q9UHY1	NRBP1	-3.0972	0.000549087	0.00426291
Q9NT62	ATG3	-3.101	0.0135702	0.0281833
Q9UJZ1	STOML2	-3.1048	0.00220685	0.00864517
P53618	COPB1	-3.1064	0.00418656	0.0125538
P38435	GGCX	-3.1075	0.00294341	0.0100546
Q92499	DDX1	-3.1134	0.000969218	0.00559265
Q8WTS1	ABHD5	-3.1359	0.000495748	0.00411838
P08559	PDHA1	-3.1375	0.0121901	0.0260259
P43003	SLC1A3	-3.1382	0.00153808	0.00731413
O00217	NDUFS8	-3.145	0.000158919	0.00271434
Q6VY07	PACS1	-3.1465	1.19765e-05	0.000723745
Q9Y5L0	TNPO3	-3.1489	0.000600718	0.00451614
P61970	NUTF2	-3.1621	0.000695737	0.0049023
Q9UDW1	UQCR10	-3.1807	0.0010441	0.00585007
Q9BV20	MRI1	-3.2132	1.06407e-07	0.000113589
P55039	DRG2	-3.2211	8.25071e-05	0.00187397
O00764	PDXK	-3.2258	0.00925754	0.0210041
P17980	PSMC3	-3.2269	0.00169662	0.00757802
Q9ULH0	KIDINS220	-3.2314	0.00812845	0.0191929
O95470	SGPL1	-3.2372	4.78202e-05	0.00139858
O75821	EIF3G	-3.2496	0.0013574	0.0068512
Q9BSJ8	ESYT1	-3.2503	3.7743e-05	0.00120761
Q9H4M9	EHD1	-3.253	0.000299679	0.00338526
Q14117	DPYS	-3.2739	0.00705737	0.0175203
Q15019	SEPTIN2	-3.2866	0.00179351	0.00778282
Q13418	ILK	-3.293	0.000170423	0.00281188
Q9C0C9	UBE2O	-3.3052	0.00890297	0.0204166
Q8TF05	PPP4R1	-3.3091	0.00146529	0.00720008
P51688	SGSH	-3.3098	0.000344246	0.00350157
O95456	PSMG1	-3.3429	8.85865e-05	0.00192346
Q13126	MTAP	-3.3478	0.00076875	0.00517754
Q00577	PURA	-3.3638	0.00237963	0.00896676
P51610	HCFC1	-3.3677	0.000814849	0.00528385
P42704	LRPPRC	-3.369	0.00622943	0.0160733
P06737	PYGL	-3.3778	0.0141953	0.0292759
Q5R3I4	TTC38	-3.3794	0.00374096	0.0116598
Q14764	MVP	-3.3842	0.0132046	0.0276663
P62847	RPS24	-3.3899	6.85199e-06	0.000541815
P06702	S100A9	-3.3905	4.0428e-05	0.00120761
O75607	NPM3	-3.3968	0.00131707	0.00672714
Q99459	CDC5L	-3.3979	0.00361427	0.0114318
Q92733	PRCC	-3.4232	0.00014745	0.00258977
Q9BXP5	SRRT	-3.4235	0.000275164	0.00324217
Q8N1F7	NUP93	-3.4332	0.00520496	0.0143019
O43252	PAPSS1	-3.4401	0.015744	0.0315969
Q9H0U4	RAB1B	-3.4648	0.000908431	0.00545077
O15439	ABCC4	-3.4721	0.0173253	0.0340513
P25325	MPST	-3.4806	0.00515004	0.0141693
P09110	ACAA1	-3.4829	0.000175598	0.00281188
Q15796	SMAD2	-3.489	0.000164283	0.00278369
Q86X55	CARM1	-3.4894	0.000131733	0.00238348
P45974	USP5	-3.4903	0.00237879	0.00896676
Q93077	H2AC6	-3.4954	0.00636792	0.0163115
Q15126	PMVK	-3.4987	3.89743e-06	0.000513298
Q8IXH7	NELFCD	-3.4997	0.00249708	0.00919184
Q4KMG0	CDON	-3.5088	0.0220346	0.0410505
Q12860	CNTN1	-3.5097	0.000144738	0.00257512
O00571	DDX3X	-3.5206	0.00128983	0.00663563
Q93008	USP9X	-3.5228	0.000369879	0.00355242
Q9NXR7	BABAM2	-3.5388	0.00770588	0.018457
P57740	NUP107	-3.5466	0.000200168	0.00284902
P20839	IMPDH1	-3.549	0.00153538	0.00731413
Q14CX7	NAA25	-3.5523	0.000211005	0.00284902
P10646	TFPI	-3.559	0.000402264	0.00370085
Q96BI1	SLC22A18	-3.5597	0.00262177	0.00932915
Q13425	SNTB2	-3.5775	0.000199399	0.00284902
P06865	HEXA	-3.5843	0.000105692	0.0020639
Q9ULX9	MAFF	-3.5921	0.000622139	0.00458023
Q9Y320	TMX2	-3.6028	0.000871061	0.00533134
Q02127	DHODH	-3.619	0.0014998	0.00727236
P62750	RPL23A	-3.6195	0.000537326	0.00422993
Q96PZ0	PUS7	-3.62	0.0032021	0.0106157
Q969S3	ZNF622	-3.6414	0.00105459	0.00586341
P50336	PPOX	-3.6446	0.0011011	0.00599705
Q13011	ECH1	-3.6449	0.000109104	0.00207979
Q8TDW4	ST7L	-3.6489	0.000538714	0.00422993
O95340	PAPSS2	-3.6574	0.00049561	0.00411838
P14635	CCNB1	-3.677	0.000239302	0.00303726
P07093	SERPINE2	-3.6889	0.000209419	0.00284902
L0R6Q1	SLC35A4	-3.7149	6.73464e-05	0.00169158
Q9NVH1	DNAJC11	-3.7156	8.98514e-05	0.00192346
O75955	FLOT1	-3.7214	0.00469809	0.0134015
Q9H814	PHAX	-3.7284	0.000276382	0.00324217
A6NFN3	RBFOX3	-3.7314	0.00164359	0.00743446
Q9BXB4	OSBPL11	-3.7572	9.57045e-05	0.00197207
Q13177	PAK2	-3.7688	0.0202342	0.0383658
Q9HAB8	PPCS	-3.7806	0.0182526	0.0355235
P55957	BID	-3.7899	0.00130411	0.00669077
Q9NX40	OCIAD1	-3.8021	0.0010625	0.00589204
Q9H2G4	TSPYL2	-3.8088	0.000251229	0.00308356
Q07157	TJP1	-3.8405	0.00108564	0.00596224
Q8WVQ1	CANT1	-3.8426	0.0136963	0.0284174
P49903	SEPHS1	-3.882	0.000711693	0.00498185
P50579	METAP2	-3.9463	0.00573083	0.0152751
Q15120	PDK3	-3.9638	0.0158683	0.0317248
Q9UBK8	MTRR	-3.973	0.0151044	0.0307123
Q9P287	BCCIP	-4.0226	0.0091313	0.0208283
Q92544	TM9SF4	-4.0359	0.00100817	0.00572457
Q8WWY3	PRPF31	-4.0885	0.0219361	0.0409283
Q6L8Q7	PDE12	-4.173	0.0187567	0.0363061
Q14254	FLOT2	-4.1751	0.000582242	0.00446138
Q9H3M7	TXNIP	-4.1919	0.000858671	0.00533134
P62266	RPS23	-4.2561	0.000217259	0.00288104
