# Supplementary material for: HIV-1 Vpu interacts with RBM10 to promote HIV-1 infection
Source: mSystems. 2025 Jul 31;10(8):e00403-25. doi: 10.1128/msystems.00403-25 (PMC12363165; doi:10.1128/msystems.00403-25)
Supplement: Table S3 — Enriched pathways. [file msystems.00403-25-s0004.xlsx]

## Sheet: Legend
Supplementary Table 3. Enriched pathways
Tab A: The kegg pathway enriched using the Candidate proteins from APEX2 lebeling proteomics
Tab B: The GO analysis enriched using the Candidate proteins from APEX2 lebeling proteomics
Tab C: The kegg pathway enriched using the Candidate proteins from CO-IP-MS
Tab D: The GO analysis enriched using the Candidate proteins from CO-IP-MS
Tab E: The GO analysis enriched using the Candidate proteins from RBM10 overexpression cells infected with NL4-3

## Sheet: apexkegg
Supplementary Table 3A. The kegg pathway enriched using the Candidate proteins from APEX2 lebeling proteomics
pathway	level1	level2	level3	pathway_degs_num	degs_num_inpathway	pathway_gs_num_genome	gs_num_inpathway_genome	pvalue	FDR	zscore	pathway_degs	pathway_nondegs
hsa03013	Genetic Information Processing	Translation	RNA transport	71	672	165	6994	2.23917438365111e-30	4.45595702346571e-28	14.7415189903667	XPOT;XPO1;UPF3B;UPF1;UBE2I;SUMO1;STRAP;SRRM1;SMN2;SEH1L;RPP30;RANBP2;RAE1;PRMT5;POP7;POP4;POP1;PHAX;PAIP1;PABPC4;PABPC1;NUP98;NUP93;NUP88;NUP214;NUP160;NMD3;NDC1;NCBP2;NCBP1;MAGOH;KPNB1;GEMIN7;GEMIN5;GEMIN4;GEMIN2;FXR2;FXR1;FMR1;EIF5B;EIF5;EIF4G3;EIF4G2;EIF4G1;EIF4E2;EIF4E;EIF4B;EIF4A3;EIF4A2;EIF4A1;EIF3J;EIF3I;EIF3H;EIF3G;EIF3F;EIF3E;EIF3D;EIF3C;EIF3B;EIF3A;EIF2S3;EIF2S2;EIF2S1;EIF2B5;EIF2B4;EIF…	POP1;RPP38;POP4;POP5;RPP25L;RPP25;POP7;RPP14;RPP30;RPP21;RPP40;ELAC2;ELAC1;TRNT1;RAN;XPOT;XPO5;EEF1A1;EEF1A2;XPO1;PHAX;NCBP1;NCBP2;CLNS1A;PRMT5;TGS1;KPNB1;SNUPN;NMD3;PYM1;TPR;NUP50;NUP153;SENP2;NUP98;RAE1;SEC13;SEH1L;NUP133;NUP107;NUP37;NUP160;NUP85;NUP43;NUP62;NUP58;NUP54;NUP93;NUP205;NUP188;NUP155;NUP35;NUP210;NUP210L;NDC1;POM121C;POM121;POM121L2;NUP214;NUP88;RANBP2;RANGAP1;UBE2I;SUMO3;SUMO2;SU…
hsa03010	Genetic Information Processing	Translation	Ribosome	50	672	153	6994	1.22132192515267e-15	1.21521531552691e-13	9.79055511121101	RPSA;RPS9;RPS8;RPS7;RPS6;RPS5;RPS3A;RPS3;RPS28;RPS27L;RPS27;RPS26;RPS25;RPS24;RPS23;RPS20;RPS2;RPS19;RPS18;RPS17;RPS16;RPS15A;RPS15;RPS14;RPS13;RPS12;RPS10;RPLP2;RPL7;RPL37A;RPL36A;RPL35A;RPL35;RPL31;RPL30;RPL3;RPL27A;RPL27;RPL26L1;RPL26;RPL23A;RPL23;RPL22;RPL15;RPL12;MRPS7;MRPS17;MRPS12;MRPL14;FAU	MRPS2;MRPS5;MRPS6;MRPS7;MRPS9;MRPS10;MRPS11;MRPS12;MRPS14;MRPS15;MRPS16;MRPS17;MRPS18C;MRPS18A;MRPS21;RPS2;RPS3;RPS3A;RPS4Y1;RPS4X;RPS4Y2;RPS5;RPS6;RPS7;RPS8;RPS9;RPS10;RPS10-NUDT3;RPS11;RPS12;RPS13;RPS14;RPS15;RPS15A;RPS16;RPS17;RPS18;RPS19;RPS20;RPS21;RPS23;RPS24;RPS25;RPS26;RPS27;RPS27L;RPS27A;RPS28;RPS29;FAU;RPSA;MRPL1;MRPL2;MRPL3;MRPL4;MRPL12;MRPL9;MRPL10;MRPL11;MRPL13;MRPL14;MRPL15;MRPL16;M…
hsa04141	Genetic Information Processing	Folding, sorting and degradation	Protein processing in endoplasmic reticulum	40	672	166	6994	2.53754205381619e-08	1.68323622903141e-06	6.41011363716789	VCP;UBE4B;TXNDC5;TRAF2;SEC63;SEC61A1;SEC31A;SEC24D;SEC24C;SEC24B;SEC24A;SEC23B;SEC23A;RRBP1;PLAA;NSFL1C;NPLOC4;LMAN2;HYOU1;HSPH1;HSPA8;HSPA6;HSPA4L;HSPA2;HSPA1L;HSPA1A;HSP90B1;HSP90AB1;HSP90AA1;ERP29;EIF2S1;EIF2AK2;DNAJA2;DNAJA1;DERL1;CUL1;CAPN2;CAPN1;CANX;BCAP31	SEC61A1;SEC61A2;SEC61B;SEC61G;SEC62;SEC63;RPN1;RPN2;DAD1;TUSC3;DDOST;STT3A;STT3B;MOGS;CKAP4;RRBP1;SIL1;HYOU1;HSPA5;DNAJB11;DNAJC1;DNAJC3;DNAJC10;HSP90B1;GANAB;PRKCSH;CANX;PDIA3;CALR;MAN1A2;MAN1C1;MAN1A1;MAN1B1;LMAN2;LMAN1;LMAN1L;PREB;SAR1A;SAR1B;SEC13;SEC31A;SEC31B;SEC23B;SEC23A;SEC24B;SEC24A;SEC24C;SEC24D;UGGT2;UGGT1;EDEM1;EDEM2;EDEM3;P4HB;PDIA4;PDIA6;ERP29;TXNDC5;ERO1A;ERO1B;OS9;ERLEC1;SSR1;SSR…
hsa03015	Genetic Information Processing	Translation	mRNA surveillance pathway	27	672	91	6994	5.19285468900009e-08	2.58344520777754e-06	6.5361728866463	UPF3B;UPF1;SRRM1;RNMT;PPP2R5D;PPP2R5C;PPP2R2A;PPP2R1B;PPP2R1A;PPP2CA;PPP1CC;PPP1CB;PPP1CA;PABPC4;PABPC1;NCBP2;NCBP1;MAGOH;GSPT1;ETF1;EIF4A3;DAZAP1;CSTF2T;CSTF2;CPSF1;CLP1;CASC3	NCBP1;NCBP2;UPF3B;UPF3A;RBM8A;MAGOH;MAGOHB;CASC3;EIF4A3;SAP18;PNN;ACIN1;RNPS1;ALYREF;NXF1;NXF2;NXF2B;NXF5;NXF3;NXT1;NXT2;DDX39B;PYM1;SRRM1;RNGTT;RNMT;PABPN1;PABPN1L;BCL2L2-PABPN1;NUDT21;CPSF6;CPSF7;PAPOLG;PAPOLB;PAPOLA;CLP1;PCF11;CPSF1;CPSF2;CPSF3;CPSF4;FIP1L1;WDR33;WDR82;PPP1CA;PPP1CB;PPP1CC;SSU72;CSTF1;CSTF2;CSTF2T;CSTF3;SYMPK;DAZAP1;MSI1;MSI2;PABPC1;PABPC5;PABPC3;PABPC1L2B;PABPC1L;PABPC1L2A;PA…
hsa03040	Genetic Information Processing	Transcription	Spliceosome	34	672	135	6994	9.15339569547306e-08	3.64305148679828e-06	6.20103819100746	U2SURP;U2AF2;U2AF1L5;TRA2B;SRSF9;SRSF3;SRSF2;SNRPD3;SNRPD1;SNRNP70;SNRNP27;SNRNP200;SF3B3;SF3B1;RBMX;PRPF8;PRPF19;PCBP1;NCBP2;NCBP1;MAGOH;LSM2;HSPA8;HSPA6;HSPA2;HSPA1L;HSPA1A;HNRNPK;HNRNPA3;HNRNPA1;EIF4A3;DDX5;CHERP;AQR	RNU6-1;DDX46;DDX39B;DHX16;DHX38;CDC40;PRPF18;DHX8;SLU7;DHX15;SNRPB;SNRPD1;SNRPD2;SNRPD3;SNRPE;SNRPF;SNRPG;SNRNP70;SNRPA;SNRPC;PRPF40B;PRPF40A;RBM25;DDX5;TCERG1;SNRPA1;SNRPB2;SF3A1;SF3A2;SF3A3;SF3B1;SF3B2;SF3B3;SF3B4;SF3B5;SF3B6;PHF5A;DDX42;U2AF1;U2AF1L5;U2AF1L4;U2AF2;PUF60;SMNDC1;RBM17;CHERP;U2SURP;RP9;LSM2;LSM3;LSM4;LSM5;LSM6;LSM7;LSM8;PRPF3;PRPF4;PPIH;PRPF31;SNU13;SNRNP27;USP39;SART1;ZMAT2;PRPF…
hsa04510	Cellular Processes	Cellular community - eukaryotes	Focal adhesion	41	672	199	6994	1.59035606730303e-06	5.27468095655505e-05	5.33904817191876	ZYX;XIAP;VCL;VAV2;TLN1;SHC1;ROCK2;ROCK1;RAF1;RAC1;PXN;PTK2;PPP1R12A;PPP1CC;PPP1CB;PPP1CA;PAK2;MET;MAPK1;MAP2K1;LAMB1;ITGB5;ITGB1;ITGAV;ITGA6;ITGA5;ITGA3;ITGA1;ILK;IGF1R;GRB2;FLNC;FLNB;FLNA;DIAPH1;CRKL;COL6A1;CAPN2;BCAR1;ACTN4;ACTN1	COL1A1;COL1A2;COL2A1;COL4A2;COL4A4;COL4A6;COL4A1;COL4A5;COL4A3;COL6A1;COL6A2;COL6A3;COL6A6;COL6A5;COL9A1;COL9A2;COL9A3;LAMA1;LAMA2;LAMA3;LAMA5;LAMA4;LAMB1;LAMB2;LAMB3;LAMB4;LAMC1;LAMC2;LAMC3;CHAD;RELN;THBS1;COMP;THBS2;THBS3;THBS4;FN1;SPP1;VTN;TNC;TNN;TNR;TNXB;VWF;IBSP;ITGA1;ITGA2;ITGA2B;ITGA3;ITGA4;ITGA5;ITGA6;ITGA7;ITGA8;ITGA9;ITGA10;ITGA11;ITGAV;ITGB1;ITGB3;ITGB4;ITGB5;ITGB6;ITGB7;ITGB8;PDGFA;P…
hsa04066	Environmental Information Processing	Signal transduction	HIF-1 signaling pathway	27	672	109	6994	2.75931677444812e-06	7.30678492401881e-05	5.41345990249543	TFRC;STAT3;RPS6;RELA;PLCG1;PFKP;PFKL;NFKB1;MAPK1;MAP2K1;LDHB;LDHA;INSR;IGF1R;HKDC1;HK1;ENO1;ELOC;ELOB;EIF4E2;EIF4E;EGLN1;CAMK2G;CAMK2D;CAMK2A;ALDOC;ALDOA	IL6;IL6R;STAT3;TLR4;IFNG;IFNGR1;IFNGR2;RELA;NFKB1;INS;EGF;IGF1;INSR;EGFR;IGF1R;ERBB2;MAP2K1;MAP2K2;MAPK1;MAPK3;MKNK1;MKNK2;PIK3CA;PIK3CD;PIK3CB;PIK3R1;PIK3R2;PIK3R3;AKT1;AKT2;AKT3;MTOR;EIF4EBP1;EIF4E;EIF4E2;EIF4E1B;RPS6KB1;RPS6KB2;RPS6;HIF1A;VHL;RBX1;ELOC;ELOB;CUL2;EGLN1;EGLN3;EGLN2;ARNT;CREBBP;EP300;CYBB;PLCG1;PLCG2;PRKCA;PRKCB;PRKCG;CAMK2A;CAMK2D;CAMK2B;CAMK2G;TIMP1;LTBR;EPO;TF;TFRC;VEGFA;FLT1;…
hsa03018	Genetic Information Processing	Folding, sorting and degradation	RNA degradation	22	672	79	6994	2.93740097447992e-06	7.30678492401881e-05	5.53203090931603	XRN1;WDR61;TTC37;SKIV2L;PFKP;PFKL;PABPC4;PABPC1;LSM2;LSM1;EXOSC9;EXOSC1;ENO1;EDC4;EDC3;DHX36;DDX6;CNOT9;CNOT7;CNOT6L;CNOT3;CNOT1	DCPS;EXOSC1;EXOSC2;EXOSC3;EXOSC8;EXOSC6;EXOSC7;EXOSC4;EXOSC5;EXOSC9;DIS3;EXOSC10;C1D;MPHOSPH6;DIS3L;TENT4A;TENT4B;ZCCHC7;MTREX;SKIV2L;TTC37;WDR61;CNOT6;CNOT6L;CNOT1;CNOT2;CNOT3;CNOT4;CNOT7;CNOT8;CNOT9;CNOT10;DHX36;PARN;PNLDC1;TOB1;TOB2;BTG3;BTG4;BTG1;BTG2;PABPC1;PABPC5;PABPC3;PABPC1L2B;PABPC1L;PABPC1L2A;PABPC4;PABPC4L;PAN2;PAN3;DCP1A;DCP1B;DCP2;DDX6;EDC3;EDC4;PATL1;XRN1;XRN2;NUDT16;LSM1;LSM2;LSM3…
hsa04910	Organismal Systems	Endocrine system	Insulin signaling pathway	31	672	137	6994	4.04703124316736e-06	8.94843574878115e-05	5.22195443293888	TSC2;SHC1;RPS6;RAF1;PYGB;PTPRF;PRKCI;PRKAR2A;PRKAG1;PRKACA;PRKAA1;PPP1CC;PPP1CB;PPP1CA;PHKB;MAPK1;MAP2K1;IRS2;INSR;INPPL1;HKDC1;HK1;GYS1;GRB2;FLOT1;FASN;EIF4E2;EIF4E;CRKL;CBL;ARAF	INS;INSR;IRS1;IRS2;IRS4;PIK3R1;PIK3R2;PIK3R3;PIK3CA;PIK3CD;PIK3CB;PDPK1;AKT1;AKT2;AKT3;GSK3B;GYS2;GYS1;PPP1CA;PPP1CB;PPP1CC;PPP1R3A;PPP1R3C;PPP1R3D;PPP1R3B;PPP1R3E;PPP1R3F;PHKG1;PHKG2;PHKB;PHKA2;PHKA1;CALML3;CALM2;CALM3;CALM1;CALML6;CALML5;CALML4;PYGL;PYGM;PYGB;PDE3B;PRKACA;PRKACB;PRKACG;PRKAR1A;PRKAR2A;PRKAR2B;PRKAR1B;LIPE;PRKCZ;PRKCI;SLC2A4;FLOT2;FLOT1;SH2B2;SORBS1;CBL;CBLB;CRK;CRKL;RAPGEF1;RHO…
hsa04144	Cellular Processes	Transport and catabolism	Endocytosis	46	672	249	6994	8.56059630533753e-06	0.000170355866476217	4.8335395441285	VPS4A;VPS37C;VPS28;USP8;TFRC;SNX3;SNX12;SMAD2;SH3KBP1;SH3GLB2;RAB11FIP5;RAB11A;PRKCI;PIP5K1A;PDCD6IP;LDLR;KIF5C;KIF5B;IST1;IGF2R;IGF1R;HSPA8;HSPA6;HSPA2;HSPA1L;HSPA1A;HLA-C;HLA-A;GIT2;GIT1;EPS15L1;EPS15;EHD2;DAB2;CLTCL1;CLTC;CLTB;CLTA;CBL;ARPC3;ARFGEF2;ARFGAP1;AP2M1;AP2A2;AP2A1;AGAP3	ARF6;PIP5K1C;PIP5K1A;PIP5K1B;PIP5KL1;PLD1;PLD2;DNM1;DNM3;DNM2;CLTA;CLTB;CLTC;CLTCL1;AP2A2;AP2A1;AP2B1;AP2M1;AP2S1;EHD2;TGFBR1;TGFBR2;ZFYVE9;ZFYVE16;PML;SMAD2;SMAD3;TFRC;EGFR;PDGFRA;FGFR2;FGFR3;FGFR4;IGF1R;CBL;CBLB;CBLC;SH3KBP1;SH3GL3;SH3GL2;SH3GL1;SH3GLB1;SH3GLB2;AMPH;BIN1;EPN1;EPN3;EPN2;EPS15;EPS15L1;SPART;UBB;NEDD4;NEDD4L;MDM2;TRAF6;RNF41;ITCH;SMURF1;SMURF2;WWP1;LDLR;LDLRAP1;DAB2;CCR5;CXCR1;CXC…
hsa03050	Genetic Information Processing	Folding, sorting and degradation	Proteasome	15	672	45	6994	1.03972668208543e-05	0.00018809600885	5.41749626334364	PSME3;PSME2;PSME1;PSMD3;PSMD2;PSMD12;PSMD11;PSMC6;PSMC5;PSMC4;PSMC3;PSMC2;PSMC1;PSMB2;PSMA3	PSMD3;PSMD12;PSMD11;PSMD6;PSMD7;PSMD13;PSMD14;PSMD8;SEM1;PSMD4;PSMD2;PSMD1;ADRM1;PSMC2;PSMC1;PSMC5;PSMC6;PSMC3;PSMC4;PSME1;PSME2;PSME3;PSME4;PSMA6;PSMA2;PSMA4;PSMA7;PSMA8;PSMA5;PSMA1;PSMA3;PSMB6;PSMB7;PSMB3;PSMB2;PSMB5;PSMB1;PSMB4;PSMB9;PSMB10;PSMB8;PSMB11;IFNG;PSMF1;POMP
hsa04810	Cellular Processes	Cell motility	Regulation of actin cytoskeleton	40	672	213	6994	2.24426506862232e-05	0.000372173957213201	4.61222201201837	WASF2;VCL;VAV2;RRAS2;ROCK2;ROCK1;RDX;RAF1;RAC1;PXN;PTK2;PPP1R12A;PPP1CC;PPP1CB;PPP1CA;PIP5K1A;PFN1;PAK2;MSN;MAPK1;MAP2K1;ITGB5;ITGB1;ITGAV;ITGA6;ITGA5;ITGA3;ITGA1;GIT1;EZR;DIAPH1;CRKL;BCAR1;ARPC3;ARHGEF7;ARHGEF12;ARHGEF1;ARAF;ACTN4;ACTN1	LPAR1;LPAR2;LPAR4;LPAR5;CXCL12;CXCR4;F2;F2R;INS;EGF;FGF1;FGF2;FGF3;FGF4;FGF17;FGF6;FGF7;FGF8;FGF9;FGF10;FGF16;FGF5;FGF18;FGF20;FGF22;FGF19;FGF21;FGF23;PDGFA;PDGFB;PDGFC;PDGFD;INSRR;EGFR;FGFR1;FGFR2;FGFR3;FGFR4;PDGFRA;PDGFRB;FN1;ITGA1;ITGA2;ITGA2B;ITGA3;ITGA4;ITGA5;ITGA6;ITGA7;ITGA8;ITGA9;ITGA10;ITGA11;ITGAV;ITGAL;ITGAM;ITGAX;ITGAD;ITGAE;ITGB1;ITGB2;ITGB3;ITGB4;ITGB5;ITGB6;ITGB7;ITGB8;KNG1;BDKRB1;…
hsa04961	Organismal Systems	Excretory system	Endocrine and other factor-regulated calcium reabsorption	15	672	53	6994	9.07373815043245e-05	0.00138897991687389	4.63517949423074	RAB11A;PRKACA;GNAQ;CLTCL1;CLTC;CLTB;CLTA;ATP2B1;ATP1B3;ATP1A2;ATP1A1;AP2M1;AP2A2;AP2A1;ADCY9	PTH;PTH1R;GNAS;ADCY6;ADCY9;PRKACA;PRKACB;PRKACG;VDR;ESR1;TRPV5;KL;DNM1;DNM3;DNM2;AP2A2;AP2A1;AP2B1;AP2M1;AP2S1;CLTA;CLTB;CLTC;CLTCL1;RAB11A;CALB1;ATP1A1;ATP1A2;ATP1A3;ATP1A4;ATP1B4;ATP1B1;ATP1B2;ATP1B3;FXYD2;SLC8A1;SLC8A2;SLC8A3;ATP2B1;ATP2B3;ATP2B4;ATP2B2;KLK2;KLK1;BDKRB2;GNAQ;PLCB1;PLCB2;PLCB3;PLCB4;PRKCA;PRKCB;PRKCG
hsa04114	Cellular Processes	Cell growth and death	Oocyte meiosis	26	672	128	6994	0.000165826890476922	0.00235711080035053	4.14720421906095	YWHAQ;PRKACA;PPP2R5D;PPP2R5C;PPP2R1B;PPP2R1A;PPP2CA;PPP1CC;PPP1CB;PPP1CA;PLK1;MAPK1;MAP2K1;IGF1R;FBXW11;CUL1;CDC27;CDC23;CDC16;CAMK2G;CAMK2D;CAMK2A;BTRC;ANAPC7;ANAPC1;ADCY9	INS;IGF1;IGF1R;PGR;AR;ADCY1;ADCY2;ADCY3;ADCY4;ADCY5;ADCY6;ADCY7;ADCY8;ADCY9;PRKACA;PRKACB;PRKACG;AURKA;CPEB1;CPEB2;CPEB3;CPEB4;MOS;MAP2K1;MAPK1;MAPK3;RPS6KA3;RPS6KA1;RPS6KA2;RPS6KA6;PKMYT1;YWHAZ;YWHAB;YWHAQ;YWHAE;YWHAH;YWHAG;SPDYA;SPDYC;SPDYE2B;SPDYE18;SPDYE11;SPDYE16;SPDYE17;SPDYE1;SPDYE4;SPDYE3;SPDYE2;SPDYE5;SPDYE6;CDK1;CDK2;MAPK11;MAPK12;MAPK13;MAPK14;PPP1CA;PPP1CB;PPP1CC;SLK;PLK1;CDC25C;CCNB2…
hsa04120	Genetic Information Processing	Folding, sorting and degradation	Ubiquitin mediated proteolysis	27	672	136	6994	0.000186386385721201	0.00247272605056794	4.09369708790414	XIAP;UBE4B;UBE4A;UBE2O;UBE2I;UBA1;TRIP12;PRPF19;PPIL2;MID1;KLHL13;HUWE1;HERC2;HERC1;FBXW11;ELOC;ELOB;CUL4A;CUL1;CDC27;CDC23;CDC16;CBL;BTRC;BIRC6;ANAPC7;ANAPC1	UBA1;SAE1;UBA2;UBA3;UBA7;UBA6;UBE2A;UBE2B;UBE2C;UBE2D4;UBE2D1;UBE2D2;UBE2D3;UBE2E3;UBE2E1;UBE2E2;UBE2F;UBE2G1;UBE2G2;UBE2H;UBE2I;UBE2J1;UBE2J2;UBE2L3;UBE2L6;UBE2M;UBE2NL;UBE2N;UBE2O;UBE2Q1;UBE2Q2;UBE2QL1;UBE2R2;CDC34;UBE2S;UBE2U;UBE2W;UBE2Z;UBE2K;BIRC6;UBE3A;UBE3B;UBE3C;SMURF1;SMURF2;ITCH;WWP1;WWP2;TRIP12;NEDD4;NEDD4L;HUWE1;UBR5;HERC1;HERC2;HERC3;HERC4;UBE4A;UBE4B;STUB1;PPIL2;PRPF19;UBOX5;MDM2;CB…
hsa04530	Cellular Processes	Cellular community - eukaryotes	Tight junction	30	672	169	6994	0.000638832445305962	0.00794547853849291	3.63609284482427	YBX3;TUBA4A;TUBA1C;TUBA1A;TJP2;TJP1;TJAP1;SLC9A3R1;SCRIB;ROCK2;ROCK1;RDX;RAC1;PRKCI;PRKAG1;PRKACA;PRKAA1;PPP2R2A;PPP2R1B;PPP2R1A;PPP2CA;MSN;ITGB1;HSPA4;EZR;DLG1;CTTN;ARHGEF2;ACTN4;ACTN1	CRB3;CLDN4;CLDN3;CLDN7;CLDN19;CLDN16;CLDN14;CLDN15;CLDN17;CLDN20;CLDN11;CLDN18;CLDN22;CLDN5;CLDN10;CLDN8;CLDN6;CLDN2;CLDN1;CLDN9;CLDN23;CLDN25;CLDN24;OCLN;F11R;JAM2;JAM3;BVES;CDC42;PARD6A;PARD6G;PARD6B;MPP5;MPP4;TJP3;PATJ;MPDZ;PRKCZ;PRKCI;AMOT;AMOTL1;AMOTL2;ARHGAP17;RAC1;NF2;LLGL2;LLGL1;DLG1;SCRIB;PPP2CA;PPP2CB;PPP2R1B;PPP2R1A;PPP2R2A;PPP2R2B;PPP2R2C;PPP2R2D;PARD3;TIAM1;TJP1;TJAP1;DLG2;DLG3;NEDD4…
hsa03060	Genetic Information Processing	Folding, sorting and degradation	Protein export	8	672	23	6994	0.00092219476817622	0.0107951034627687	4.10317982127844	SRPRA;SRP72;SRP68;SRP14;SPCS2;SPCS1;SEC63;SEC61A1	OXA1L;SRP54;SEC61A1;SEC61A2;SEC61B;SEC61G;SEC62;SEC63;HSPA5;SRP9;SRP14;SRP72;SRP68;SRP19;SRPRA;SRPRB;SPCS1;SPCS2;SPCS3;SEC11C;SEC11A;IMMP1L;IMMP2L
hsa04217	Cellular Processes	Cell growth and death	Necroptosis	28	672	162	6994	0.00146184585657802	0.016161518081057	3.35388315650688	XIAP;VPS4A;VDAC3;VDAC2;TYK2;TRAF2;STAT5B;STAT5A;STAT3;STAT2;STAT1;SQSTM1;RIPK1;PYGB;PLA2G4A;PARP4;PARP1;JAK1;HSP90AB1;HSP90AA1;FAF1;EIF2AK2;DNM1L;CAPN2;CAPN1;CAMK2G;CAMK2D;CAMK2A	TNF;TNFRSF1A;TRADD;TRAF2;TRAF5;RIPK1;BIRC2;BIRC3;XIAP;RBCK1;RNF31;SHARPIN;SPATA2L;SPATA2;CYLD;FADD;CASP8;CFLAR;RIPK3;CYBB;CAMK2A;CAMK2D;CAMK2B;CAMK2G;SLC25A4;SLC25A5;SLC25A6;SLC25A31;PPID;VDAC1;VDAC2;VDAC3;GLUD2;GLUD1;GLUL;PYGL;PYGM;PYGB;MAPK8;MAPK10;MAPK9;FTH1;FTL;PLA2G4E;PLA2G4A;JMJD7-PLA2G4B;PLA2G4B;PLA2G4C;PLA2G4D;PLA2G4F;ALOX15;CAPN1;CAPN2;SMPD1;MLKL;PGAM5;DNM1L;NLRP3;PYCARD;CASP1;IL1B;CHMP2…
hsa04213	Organismal Systems	Aging	Longevity regulating pathway - multiple species	14	672	62	6994	0.00184200746319767	0.019292604482965	3.4812300857716	SIRT1;PRKAG1;PRKACA;PRKAA1;IRS2;INSR;IGF1R;HSPA8;HSPA6;HSPA2;HSPA1L;HSPA1A;CLPB;ADCY9	INS;INSR;IGF1;IGF1R;IRS1;IRS2;IRS4;HRAS;KRAS;NRAS;PIK3CA;PIK3CD;PIK3CB;PIK3R1;PIK3R2;PIK3R3;AKT1;AKT2;AKT3;ADCY1;ADCY2;ADCY3;ADCY4;ADCY5;ADCY6;ADCY7;ADCY8;ADCY9;PRKACA;PRKACB;PRKACG;FOXO1;FOXO3;SOD2;CAT;ATG5;PRKAA1;PRKAA2;PRKAB1;PRKAB2;PRKAG1;PRKAG3;PRKAG2;MTOR;RPTOR;AKT1S1;RPS6KB1;RPS6KB2;SIRT1;SOD1;EIF4EBP2;HSPA8;HSPA1A;HSPA2;HSPA1L;HSPA1B;HSPA6;CRYAB;HDAC1;HDAC2;FOXA2;CLPB
hsa04962	Organismal Systems	Excretory system	Vasopressin-regulated water reabsorption	11	672	44	6994	0.00236840492526628	0.0235656290063995	3.47510436509525	RAB11A;PRKACA;NSF;DYNLL2;DYNC1LI1;DYNC1I2;DYNC1H1;DCTN4;DCTN2;DCTN1;ADCY9	AVP;AVPR2;GNAS;ADCY6;ADCY3;ADCY9;PRKACA;PRKACB;PRKACG;ARHGDIB;ARHGDIA;ARHGDIG;CREB1;CREB3;CREB3L1;CREB3L2;CREB3L3;CREB3L4;CREB5;AQP2;RAB11A;RAB11B;DYNC1H1;DYNC2H1;DYNC1I1;DYNC1I2;DYNC1LI2;DYNC1LI1;DYNC2LI1;DYNLL1;DYNLL2;DCTN1;DCTN2;DCTN4;DCTN5;DCTN6;VAMP2;NSF;STX4;RAB5A;RAB5B;RAB5C;AQP4;AQP3
hsa04621	Organismal Systems	Immune system	NOD-like receptor signaling pathway	29	672	181	6994	0.00391271200962949	0.0370776042817271	2.96643841983785	XIAP;VDAC3;VDAC2;TYK2;TXN;TRIP6;TRAF2;TBK1;SUGT1;STAT2;STAT1;RIPK2;RIPK1;RELA;PRKCD;PKN2;OAS3;NFKBIB;NFKB1;MFN2;MAVS;MAPK1;JAK1;IKBKG;HSP90AB1;HSP90AA1;ERBIN;DNM1L;BRCC3	NOD1;RIPK2;IKBKG;CHUK;IKBKB;NFKBIB;NFKBIA;NFKB1;RELA;IL1B;IL18;IL6;TNF;CXCL8;CXCL1;CXCL2;CXCL3;CCL2;CCL5;CAMP;DEFA1;DEFA3;DEFA4;DEFA5;DEFA6;DEFA1B;DEFB4A;DEFB4B;DEFB103A;DEFB103B;NOD2;MAP3K7;TAB1;TAB2;TAB3;MAPK1;MAPK3;MAPK8;MAPK10;MAPK9;MAPK11;MAPK12;MAPK13;MAPK14;JUN;ATG16L1;ATG5;ATG12;GABARAP;GABARAPL1;GABARAPL2;SUGT1;SHARPIN;RBCK1;RNF31;XIAP;CARD6;TRIP6;ERBIN;BIRC2;BIRC3;TRAF2;TRAF5;TRAF6;CARD…
hsa04218	Cellular Processes	Cell growth and death	Cellular senescence	26	672	160	6994	0.0050598601943296	0.0457687353941632	2.88370929931329	VDAC3;VDAC2;TSC2;SQSTM1;SMAD2;SIRT1;RRAS2;RELA;RBBP4;RAF1;PPP1CC;PPP1CB;PPP1CA;NFKB1;NBN;MRE11;MAPK1;MAP2K1;HLA-C;HLA-A;FBXW11;CHEK1;CDKN2A;CAPN2;CAPN1;BTRC	TGFB1;TGFB2;TGFB3;TGFBR1;TGFBR2;SMAD2;SMAD3;CDKN2B;CDK4;CDK6;CCND1;CCND2;CCND3;RB1;RBL1;RBL2;E2F1;E2F2;E2F3;E2F4;E2F5;PIK3CA;PIK3CD;PIK3CB;PIK3R1;PIK3R2;PIK3R3;FOXO1;FOXO3;CDKN1A;CDK2;CCNE1;CCNE2;HLA-A;HLA-B;HLA-C;HLA-F;HLA-G;HLA-E;KIR2DL2;KIR2DL1;KIR2DL3;KIR2DL4;KIR2DL5A;KRAS;NRAS;RRAS;RRAS2;MRAS;HRAS;AKT1;AKT2;AKT3;TSC1;TSC2;RHEB;MTOR;PTEN;SIRT1;CCNA2;CCNA1;MYBL2;LIN9;LIN37;LIN52;LIN54;RBBP4;FO…
hsa00030	Metabolism	Carbohydrate metabolism	Pentose phosphate pathway	8	672	30	6994	0.00601705070863198	0.0520605691746854	3.17698994280938	PRPS2;PRPS1;PGD;PFKP;PFKL;G6PD;ALDOC;ALDOA	GPI;G6PD;PGLS;H6PD;PGD;RPE;RPEL1;TKT;TKTL2;TKTL1;TALDO1;RPIA;DERA;RBKS;PGM1;PGM2;PRPS1L1;PRPS2;PRPS1;RGN;IDNK;GLYCTK;ALDOC;ALDOA;ALDOB;FBP1;FBP2;PFKM;PFKP;PFKL
hsa04012	Environmental Information Processing	Signal transduction	ErbB signaling pathway	16	672	85	6994	0.00632362620975458	0.0524334006558817	2.90039108331148	STAT5B;STAT5A;SHC1;RAF1;PTK2;PLCG1;PAK2;MAPK1;MAP2K1;GRB2;CRKL;CBL;CAMK2G;CAMK2D;CAMK2A;ARAF	EGF;TGFA;AREG;EGFR;ERBB2;PLCG1;PLCG2;CAMK2A;CAMK2D;CAMK2B;CAMK2G;PRKCA;PRKCB;PRKCG;CBL;CBLB;STAT5A;STAT5B;SRC;PTK2;CRK;CRKL;ABL1;ABL2;NCK1;NCK2;PAK1;PAK2;PAK3;PAK4;PAK5;PAK6;BUB1B-PAK6;MAP2K4;MAP2K7;MAPK8;MAPK10;MAPK9;JUN;ELK1;BTC;HBEGF;EREG;ERBB3;NRG1;NRG2;ERBB4;SHC1;SHC2;SHC3;SHC4;GRB2;SOS1;SOS2;HRAS;KRAS;NRAS;ARAF;BRAF;RAF1;MAP2K1;MAP2K2;MAPK1;MAPK3;MYC;GAB1;NRG3;NRG4;PIK3CA;PIK3CD;PIK3CB;PIK3…
hsa04520	Cellular Processes	Cellular community - eukaryotes	Adherens junction	14	672	71	6994	0.006794486159344	0.0540841098283783	2.90523898041461	WASF2;VCL;TJP1;RAC1;PTPRF;NECTIN2;MET;MAPK1;LMO7;INSR;IGF1R;ACTN4;ACTN1;ACP1	NECTIN1;NECTIN2;NECTIN3;NECTIN4;PARD3;SRC;FARP2;CDC42;RAC1;RAC2;RAC3;WASL;WAS;IQGAP1;BAIAP2;WASF1;WASF2;WASF3;AFDN;LMO7;SSX2IP;SORBS1;ACTN1;ACTN4;VCL;TJP1;CDH1;CTNND1;CTNNB1;CTNNA3;CTNNA1;CTNNA2;ACTB;ACTG1;RHOA;ACP1;PTPRM;PTPRB;PTPRF;PTPN1;PTPN6;PTPRJ;CSNK2A1;CSNK2A2;CSNK2A3;CSNK2B;TCF7;TCF7L1;TCF7L2;LEF1;IGF1R;INSR;MET;EGFR;ERBB2;FGFR1;FER;FYN;YES1;MAPK1;MAPK3;SNAI2;SNAI1;TGFBR1;TGFBR2;SMAD3;SMA…
hsa03008	Genetic Information Processing	Translation	Ribosome biogenesis in eukaryotes	18	672	103	6994	0.00866889064895253	0.0663503553515982	2.72935065909354	XRN1;XPO1;WDR75;TCOF1;SPATA5;RPP30;RIOK2;RIOK1;POP7;POP4;POP1;NOB1;NMD3;LSG1;GNL3L;GNL3;FBL;EIF6	CSNK2B;CSNK2A1;CSNK2A2;CSNK2A3;NOL6;RRP7A;WDR43;UTP4;UTP15;HEATR1;WDR75;UTP18;WDR36;TBL3;WDR3;UTP6;PWP2;MPHOSPH10;u3 small nucleolar ribonucleoprotein protein MPP10-like;IMP3;IMP4;TCOF1;FBL;NOP56;NOP58;SNU13;DKC1;NHP2;GAR1;NOP10;FCF1;UTP14C;UTP14A;DROSHA;EMG1;BMS1;NAT10;RCL1;POP1;RPP38;POP4;POP5;RPP25L;RPP25;POP7;RPP30;RPP40;putative exonuclease GOR;REXO1;REXO5;REXO2;XRN1;XRN2;GTPBP4;GNL2;GNL3;GN…
hsa00051	Metabolism	Carbohydrate metabolism	Fructose and mannose metabolism	8	672	33	6994	0.0110396634944255	0.0813664087181733	2.85913927280969	TKFC;PMM2;PFKP;PFKL;HKDC1;HK1;ALDOC;ALDOA	MPI;PMM2;PMM1;GMPPB;GMPPA;GMDS;TSTA3;FPGT;FCSK;ENOSF1;HK3;HK1;HK2;HKDC1;PFKM;PFKP;PFKL;FBP1;FBP2;PFKFB1;PFKFB2;PFKFB3;PFKFB4;TIGAR;KHK;SORD;AKR1B1;AKR1B10;ALDOC;ALDOA;ALDOB;TPI1;TKFC
hsa04922	Organismal Systems	Endocrine system	Glucagon signaling pathway	18	672	106	6994	0.0116150117821634	0.081637519066454	2.59531458485493	SIRT1;SIK2;PYGB;PRMT1;PRKAG1;PRKACA;PRKAA1;PPP4C;PHKB;PFKP;PFKL;LDHB;LDHA;GYS1;GNAQ;CAMK2G;CAMK2D;CAMK2A	AKT1;AKT2;AKT3;PDE3B;GCG;GCGR;GNAS;ADCY2;PRKACA;PRKACB;PRKACG;CREB1;ATF2;ATF4;CREB3;CREB3L1;CREB3L2;CREB3L3;CREB3L4;CREB5;PPP4R3A;PPP4R3B;PPP4C;CRTC2;SIK2;CREBBP;EP300;PPARGC1A;SIK1B;SIK1;GNAQ;PLCB1;PLCB2;PLCB3;PLCB4;ITPR1;ITPR2;ITPR3;PPP3CA;PPP3CB;PPP3CC;PPP3R1;PPP3R2;CAMK2A;CAMK2D;CAMK2B;CAMK2G;FOXO1;SIRT1;PPARA;PRMT1;G6PC;G6PC2;G6PC3;PCK1;PCK2;CPT1A;CPT1B;CPT1C;GYS2;GYS1;PHKB;PHKA2;PHKA1;PHKG1…
hsa04216	Cellular Processes	Cell growth and death	Ferroptosis	9	672	40	6994	0.0118969248890812	0.081637519066454	2.77440923467468	VDAC3;VDAC2;TFRC;SLC3A2;PCBP2;PCBP1;GCLM;ACSL4;ACSL3	SLC3A2;SLC7A11;GCLC;GCLM;GSS;GPX4;ALOX15;LPCAT3;ACSL6;ACSL4;ACSL1;ACSL5;ACSL3;TP53;SAT2;SAT1;TF;TFRC;STEAP3;SLC11A2;SLC39A8;SLC39A14;PCBP2;SLC40A1;CP;PCBP1;FTH1;FTL;MAP1LC3C;MAP1LC3B;MAP1LC3A;ATG5;ATG7;NCOA4;PRNP;HMOX1;VDAC2;VDAC3;CYBB;FTMT
hsa04612	Organismal Systems	Immune system	Antigen processing and presentation	14	672	78	6994	0.0154671037476649	0.10259845485951	2.51337033500831	PSME3;PSME2;PSME1;HSPA8;HSPA6;HSPA4;HSPA2;HSPA1L;HSPA1A;HSP90AB1;HSP90AA1;HLA-C;HLA-A;CANX	IFNG;TNF;PSME1;PSME2;PSME3;HSPA8;HSPA1A;HSPA2;HSPA1L;HSPA1B;HSPA6;HSPA4;HSP90AA1;HSP90AB1;HLA-A;HLA-B;HLA-C;HLA-F;HLA-G;HLA-E;CANX;B2M;PDIA3;CALR;TAPBP;TAP1;TAP2;CD8A;CD8B;CD8B2;KIR3DL2;KIR3DL1;KIR3DL3;KIR2DL2;KIR2DL1;KIR2DL3;KIR2DL4;KIR2DL5A;KLRC1;KLRC2;KLRC3;KLRC4;KLRD1;KIR2DS1;KIR2DS3;KIR2DS4;KIR2DS5;KIR2DS2;IFI30;LGMN;CTSB;HLA-DMA;HLA-DMB;HLA-DOA;HLA-DOB;HLA-DPA1;HLA-DPB1;HLA-DQA1;HLA-DQA2;HL…
hsa00270	Metabolism	Amino acid metabolism	Cysteine and methionine metabolism	10	672	49	6994	0.0163310764985882	0.10483497494255	2.57411692595707	SRM;PHGDH;MTR;MAT2B;LDHB;LDHA;GCLM;DNMT1;APIP;AHCY	CTH;KYAT3;KYAT1;CBS;CBSL;BHMT;BHMT2;MTR;MAT2B;MAT1A;MAT2A;AMD1;SRM;SMS;MTAP;MRI1;APIP;ENOPH1;ADI1;TAT;IL4I1;DNMT1;DNMT3A;DNMT3B;AHCYL2;AHCYL1;AHCY;BCAT2;BCAT1;AGXT2;GCLC;GCLM;GSS;CDO1;GOT1;GOT2;MPST;TST;LDHAL6A;LDHAL6B;LDHA;LDHB;LDHC;MDH1;MDH2;SDS;SDSL;PHGDH;PSAT1
hsa03030	Genetic Information Processing	Replication and repair	DNA replication	8	672	36	6994	0.0186331686204709	0.115318992340381	2.57458309326557	RPA2;RFC4;RFC1;POLD2;POLA2;POLA1;MCM5;FEN1	SSBP1;RNASEH1;RPA1;PCNA;DNA2;FEN1;LIG1;POLA1;POLA2;PRIM1;PRIM2;POLD1;POLD2;POLD3;POLD4;POLE;POLE2;POLE3;POLE4;MCM2;MCM3;MCM4;MCM5;MCM6;MCM7;RPA2;RPA4;RPA3;RFC1;RFC4;RFC2;RFC5;RFC3;RNASEH2A;RNASEH2B;RNASEH2C
hsa04137	Cellular Processes	Transport and catabolism	Mitophagy - animal	12	672	65	6994	0.0194853796492263	0.115318992340381	2.43316873394053	USP8;USP15;TBK1;TBC1D15;TAX1BP1;SQSTM1;RRAS2;RELA;OPTN;NBR1;MFN2;CALCOCO2	BCL2L13;EIF2AK3;ATF4;MAPK8;MAPK10;MAPK9;JUN;PINK1;TOMM7;PRKN;UBB;MFN1;MFN2;RHOT1;RHOT2;USP8;USP15;USP30;TAX1BP1;SQSTM1;CALCOCO2;OPTN;NBR1;TBK1;GABARAP;GABARAPL1;GABARAPL2;AMBRA1;ATG5;ATG9B;ATG9A;MITF;TFEB;TFE3;BECN1;BECN2;BCL2L1;PGAM5;CSNK2A1;CSNK2A2;CSNK2A3;CSNK2B;SRC;ULK1;FUNDC1;HIF1A;E2F1;RELA;BNIP3;HRAS;KRAS;NRAS;MRAS;RRAS;RRAS2;TP53;BNIP3L;FOXO3;CITED2;SP1;TBC1D15;TBC1D17;RAB7A;RAB7B;FIS1
hsa04152	Environmental Information Processing	Signal transduction	AMPK signaling pathway	19	672	120	6994	0.0197027424099144	0.115318992340381	2.33387472618035	TSC2;SIRT1;PRKAG1;PRKAA1;PPP2R5D;PPP2R5C;PPP2R2A;PPP2R1B;PPP2R1A;PPP2CA;PFKP;PFKL;IRS2;INSR;IGF1R;GYS1;FASN;ELAVL1;EEF2	MAP3K7;STK11;CAB39;CAB39L;STRADA;STRADB;LEP;LEPR;CAMKK2;ADRA1A;ADIPOQ;ADIPOR1;ADIPOR2;PRKAA1;PRKAA2;PRKAB1;PRKAB2;PRKAG1;PRKAG3;PRKAG2;PFKFB1;PFKFB2;PFKFB3;PFKFB4;FBP1;FBP2;PFKM;PFKP;PFKL;HNF4A;G6PC;G6PC2;G6PC3;PCK1;PCK2;CRTC2;CREB1;CREB3;CREB3L1;CREB3L2;CREB3L3;CREB3L4;CREB5;PPARGC1A;ELAVL1;CCND1;CCNA2;CCNA1;EEF2K;EEF2;FOXO1;FOXO3;SIRT1;SLC2A4;GYS2;GYS1;LIPE;HMGCR;SREBF1;FASN;ACACA;SCD;SCD5;ACAC…
hsa04720	Organismal Systems	Nervous system	Long-term potentiation	12	672	67	6994	0.0243373436508168	0.138375182471787	2.31688321485759	RAF1;PRKACA;PPP1CC;PPP1CB;PPP1CA;MAPK1;MAP2K1;GNAQ;CAMK2G;CAMK2D;CAMK2A;ARAF	GRIA1;GRIA2;ADCY1;ADCY8;PRKACA;PRKACB;PRKACG;PPP1R1A;PPP1CA;PPP1CB;PPP1CC;CAMK2A;CAMK2D;CAMK2B;CAMK2G;RAPGEF3;RAP1A;RAP1B;PPP3CA;PPP3CB;PPP3CC;PPP3R1;PPP3R2;GRIN1;GRIN2A;GRIN2B;GRIN2C;GRIN2D;CACNA1C;CALML3;CALM2;CALM3;CALM1;CALML6;CALML5;CALML4;CREBBP;EP300;ATF4;CAMK4;HRAS;KRAS;NRAS;ARAF;BRAF;RAF1;MAP2K1;MAP2K2;MAPK1;MAPK3;RPS6KA3;RPS6KA1;RPS6KA2;RPS6KA6;ITPR1;ITPR2;ITPR3;PRKCA;PRKCB;PRKCG;GRM1;G…
hsa04730	Organismal Systems	Nervous system	Long-term depression	11	672	60	6994	0.0259299895362479	0.143335219936482	2.30302957541137	RAF1;PPP2R1B;PPP2R1A;PPP2CA;PLA2G4A;MAPK1;MAP2K1;IGF1R;GNAQ;GNA11;ARAF	NOS1;GUCY1A2;GUCY1A1;GUCY1B1;PRKG1;PRKG2;PPP1R17;PPP2R1B;PPP2R1A;PPP2CA;PPP2CB;HRAS;KRAS;NRAS;ARAF;BRAF;RAF1;MAP2K1;MAP2K2;MAPK1;MAPK3;GRID2;GRM1;GNAI1;GNAI3;GNAI2;GNAO1;GNAZ;GNAS;GNA12;GNA13;PLA2G4E;PLA2G4A;JMJD7-PLA2G4B;PLA2G4B;PLA2G4C;PLA2G4D;PLA2G4F;PRKCA;PRKCB;PRKCG;GNAQ;GNA11;PLCB1;PLCB2;PLCB3;PLCB4;GRIA1;GRIA2;GRIA3;LYN;CACNA1A;ITPR1;ITPR2;ITPR3;RYR1;CRH;CRHR1;IGF1;IGF1R
hsa04920	Organismal Systems	Endocrine system	Adipocytokine signaling pathway	12	672	69	6994	0.0300218178911197	0.161468696225212	2.20450471076255	TRAF2;STAT3;RELA;PTPN11;PRKAG1;PRKAA1;NFKBIB;NFKB1;IRS2;IKBKG;ACSL4;ACSL3	TNF;TNFRSF1A;TRADD;TNFRSF1B;TRAF2;MTOR;MAPK8;MAPK10;MAPK9;CHUK;IKBKB;IKBKG;NFKBIA;NFKBIB;NFKBIE;NFKB1;RELA;SOCS3;IRS1;IRS2;IRS4;AKT1;AKT2;AKT3;CD36;ACSL6;ACSL4;ACSL1;ACSL5;ACSL3;ACSBG1;ACSBG2;PRKCQ;LEP;LEPR;JAK2;STAT3;POMC;PRKAA1;PRKAA2;PRKAB1;PRKAB2;PRKAG1;PRKAG3;PRKAG2;AGRP;NPY;PPARGC1A;PCK1;PCK2;G6PC;G6PC2;G6PC3;PTPN11;PPARA;RXRA;RXRB;RXRG;ADIPOQ;ADIPOR1;ADIPOR2;STK11;CAMKK2;ACACB;CPT1A;CPT1B;…
hsa04145	Cellular Processes	Transport and catabolism	Phagosome	22	672	152	6994	0.0327845082272439	0.163221303351658	2.05777864522305	TUBA4A;TUBA1C;TUBA1A;TFRC;STX7;STX12;SEC61A1;SCARB1;RAC1;PIK3C3;M6PR;ITGB5;ITGB1;ITGAV;ITGA5;HLA-C;HLA-A;DYNC1LI1;DYNC1I2;DYNC1H1;CANX;ATP6V1B2	VAMP3;STX12;STX7;ACTB;ACTG1;CORO1A;STX18;SEC22B;HLA-A;HLA-B;HLA-C;HLA-F;HLA-G;HLA-E;HLA-DMA;HLA-DMB;HLA-DOA;HLA-DOB;HLA-DPA1;HLA-DPB1;HLA-DQA1;HLA-DQA2;HLA-DQB1;HLA-DRA;HLA-DRB1;HLA-DRB3;HLA-DRB4;HLA-DRB5;RAB5A;RAB5B;RAB5C;EEA1;PIK3C3;TFRC;HGS;ATP6V1A;ATP6V1B1;ATP6V1B2;ATP6V1C2;ATP6V1C1;ATP6V1D;ATP6V1E2;ATP6V1E1;ATP6V1F;ATP6V1G1;ATP6V1G3;ATP6V1G2;ATP6V0E1;ATP6V0E2;TCIRG1;ATP6V0A2;ATP6V0A4;ATP6V0A…
hsa04622	Organismal Systems	Immune system	RIG-I-like receptor signaling pathway	12	672	70	6994	0.0331975043471826	0.163221303351658	2.1497	TRIM25;TRAF2;TKFC;TBK1;RIPK1;RELA;OTUD5;NFKBIB;NFKB1;MAVS;IKBKG;DDX3X	DDX58;IFIH1;MAVS;DHX58;TRAF3;TANK;AZI2;TBKBP1;IKBKG;TBK1;IKBKE;IRF3;IRF7;IFNA1;IFNA2;IFNA4;IFNA5;IFNA6;IFNA7;IFNA8;IFNA10;IFNA13;IFNA14;IFNA16;IFNA17;IFNA21;IFNB1;IFNW1;IFNE;IFNK;TRADD;FADD;RIPK1;CASP8;CASP10;CHUK;IKBKB;NFKBIB;NFKBIA;NFKB1;RELA;TRAF2;MAP3K7;TRAF6;MAP3K1;MAPK8;MAPK10;MAPK9;MAPK11;MAPK12;MAPK13;MAPK14;CXCL8;TNF;IL12A;IL12B;CXCL10;TRIM25;CYLD;RNF125;ISG15;ATG5;ATG12;NLRX1;STING1;OTU…
hsa00790	Metabolism	Metabolism of cofactors and vitamins	Folate biosynthesis	6	672	26	6994	0.0333547494250083	0.163221303351658	2.33455111699261	MOCS2;GPHN;FPGS;ALPP;ALPI;AKR1C3	GCH1;ALPL;ALPI;ALPP;ALPG;DHFR;DHFR2;FPGS;GGH;PTS;SPR;AKR1B1;AKR1B10;CBR1;AKR1C3;QDPR;PCBD2;PCBD1;PAH;TH;TPH2;TPH1;MOCS1;MOCS2;GPHN;MOCOS
hsa04935	Organismal Systems	Endocrine system	Growth hormone synthesis, secretion and action	18	672	119	6994	0.0344487172902996	0.163221303351658	2.05991717275596	STAT5B;STAT5A;STAT3;STAT1;SHC1;RAF1;PTK2;PRKACA;PLCG1;MAPK1;MAP2K1;IRS2;GRB2;GNAQ;GNA11;CRKL;BCAR1;ADCY9	GHRH;GHRHR;GNAS;ADCY1;ADCY2;ADCY3;ADCY4;ADCY5;ADCY6;ADCY7;ADCY8;ADCY9;ADCY10;SST;SSTR1;SSTR2;SSTR3;SSTR5;GNAI1;GNAI3;GNAI2;PRKACA;PRKACB;PRKACG;CREB1;ATF2;ATF4;CREB3;CREB3L1;CREB3L2;CREB3L3;CREB3L4;CREB5;ATF6B;CREBBP;EP300;POU1F1;FOS;GH1;GH2;CSH1;CSH2;GHRL;GHSR;GNAQ;GNA11;PLCB1;PLCB2;PLCB3;PLCB4;PRKCA;PRKCB;PRKCG;ITPR1;ITPR2;ITPR3;CACNA1S;CACNA1C;CACNA1D;CACNA1F;GHR;JAK2;PLCG1;PLCG2;SHC1;SHC2;SHC…
hsa04722	Organismal Systems	Nervous system	Neurotrophin signaling pathway	18	672	119	6994	0.0344487172902996	0.163221303351658	2.05991717275596	SHC1;RIPK2;RELA;RAF1;RAC1;PTPN11;PRKCD;PLCG1;NFKBIB;NFKB1;MAPK1;MAP2K1;KIDINS220;GRB2;CRKL;CAMK2G;CAMK2D;CAMK2A	NGF;BDNF;NTF4;NTF3;NTRK1;NTRK2;NTRK3;SH2B2;SH2B1;SH2B3;GRB2;SOS1;SOS2;HRAS;KRAS;NRAS;RAF1;BRAF;MAP2K1;MAP2K2;MAPK1;MAPK3;RPS6KA3;RPS6KA1;RPS6KA2;RPS6KA6;RPS6KA5;ATF4;BCL2;KIDINS220;FRS2;CRK;CRKL;RAPGEF1;RAP1A;RAP1B;MAP3K3;MAP2K5;MAPK7;MAPK11;MAPK12;MAPK13;MAPK14;MAPKAPK2;SHC1;SHC2;SHC3;SHC4;GAB1;PIK3R1;PIK3R2;PIK3R3;PIK3CA;PIK3CD;PIK3CB;AKT1;AKT2;AKT3;NFKBIB;NFKBIA;NFKBIE;NFKB1;RELA;FOXO3;FASLG;B…
hsa00520	Metabolism	Carbohydrate metabolism	Amino sugar and nucleotide sugar metabolism	9	672	48	6994	0.0367316490330474	0.169990654827359	2.15639721418104	UGP2;PMM2;NAGK;HKDC1;HK1;GNPDA1;GFPT2;GFPT1;CMAS	CHIA;CHIT1;HEXA;HEXB;NAGK;PGM3;UAP1;UAP1L1;GNE;RENBP;NANS;NANP;NPL;CMAS;CYB5R1;CYB5R3;CYB5R2;CYB5RL;CYB5R4;HK3;HK1;HK2;HKDC1;AMDHD2;GNPNAT1;GNPDA1;GNPDA2;GFPT2;GFPT1;UXS1;GCK;GPI;PGM1;PGM2;UGP2;UGDH;GALK1;GALT;GALE;PMM2;PMM1;GMPPB;GMPPA;GMDS;MPI;FCSK;FPGT;TSTA3
hsa03440	Genetic Information Processing	Replication and repair	Homologous recombination	8	672	41	6994	0.0385385324825602	0.174299271909761	2.15804342180144	TOPBP1;TOP3B;RPA2;POLD2;NBN;MRE11;BRCC3;BABAM2	SSBP1;RAD50;MRE11;NBN;ATM;BRCA1;BARD1;RBBP8;BRIP1;TOPBP1;ABRAXAS1;UIMC1;BABAM1;BABAM2;BRCC3;PALB2;BRCA2;SEM1;SYCP3;RPA1;RPA2;RPA3;RPA4;RAD51;RAD52;RAD51B;RAD51C;RAD51D;XRCC2;XRCC3;RAD54L;RAD54B;POLD1;POLD2;POLD3;POLD4;BLM;TOP3A;TOP3B;MUS81;EME1
hsa04151	Environmental Information Processing	Signal transduction	PI3K-Akt signaling pathway	44	672	354	6994	0.0431361587004365	0.190757679586375	1.84836691555736	YWHAQ;TSC2;RPS6;RELA;RAF1;RAC1;PTK2;PRKAA1;PPP2R5D;PPP2R5C;PPP2R2A;PPP2R1B;PPP2R1A;PPP2CA;PKN2;OSMR;NFKB1;MET;MAPK1;MAP2K1;LAMB1;JAK1;ITGB5;ITGB1;ITGAV;ITGA6;ITGA5;ITGA3;ITGA1;INSR;IKBKG;IGF1R;HSP90B1;HSP90AB1;HSP90AA1;GYS1;GRB2;GNB2;EPHA2;EIF4E2;EIF4E;EIF4B;COL6A1;CDC37	EGF;TGFA;EREG;AREG;FGF1;FGF2;FGF3;FGF4;FGF17;FGF6;FGF7;FGF8;FGF9;FGF10;FGF16;FGF5;FGF18;FGF20;FGF22;FGF19;FGF21;FGF23;NGF;BDNF;NTF3;NTF4;INS;IGF1;IGF2;PDGFA;PDGFB;PDGFC;PDGFD;CSF1;KITLG;FLT3LG;VEGFA;VEGFB;PGF;VEGFC;VEGFD;HGF;ANGPT1;ANGPT2;ANGPT4;EFNA1;EFNA2;EFNA3;EFNA4;EFNA5;EGFR;ERBB2;ERBB3;ERBB4;FGFR1;FGFR2;FGFR3;FGFR4;NGFR;NTRK1;NTRK2;INSR;IGF1R;PDGFRA;PDGFRB;CSF1R;KIT;FLT3;FLT1;FLT4;KDR;MET;T…
hsa04659	Organismal Systems	Immune system	Th17 cell differentiation	16	672	107	6994	0.0485924801631622	0.210215294618897	1.89048372465441	TYK2;STAT5B;STAT5A;STAT3;STAT1;SMAD2;RELA;PLCG1;NFKBIB;NFKB1;MAPK1;JAK1;IL6ST;IKBKG;HSP90AB1;HSP90AA1	IL1B;IL1R1;IL1RAP;MAPK11;MAPK12;MAPK13;MAPK14;MTOR;IRF4;TGFB1;TGFBR1;TGFBR2;SMAD2;SMAD3;SMAD4;IL21;IL21R;IL2RG;JAK1;JAK3;IL6;IL6R;IL6ST;JAK2;IL23A;IL23R;IL12RB1;TYK2;STAT3;RORC;RORA;HIF1A;HSP90AA1;HSP90AB1;AHR;IL17A;IL17F;IL22;HLA-DMA;HLA-DMB;HLA-DOA;HLA-DOB;HLA-DPA1;HLA-DPB1;HLA-DQA1;HLA-DQA2;HLA-DQB1;HLA-DRA;HLA-DRB1;HLA-DRB3;HLA-DRB4;HLA-DRB5;CD4;LCK;CD3E;CD3G;CD247;CD3D;ZAP70;LAT;PLCG1;PPP3CA…
hsa04914	Organismal Systems	Endocrine system	Progesterone-mediated oocyte maturation	15	672	99	6994	0.0499024820226442	0.211289232393749	1.88478905165201	RAF1;PRKACA;PLK1;MAPK1;MAP2K1;IGF1R;HSP90AB1;HSP90AA1;CDC27;CDC23;CDC16;ARAF;ANAPC7;ANAPC1;ADCY9	PGR;PIK3R1;PIK3R2;PIK3R3;PIK3CA;PIK3CD;PIK3CB;MAPK8;MAPK10;MAPK9;MAPK11;MAPK12;MAPK13;MAPK14;GNAI1;GNAI3;GNAI2;ADCY1;ADCY2;ADCY3;ADCY4;ADCY5;ADCY6;ADCY7;ADCY8;ADCY9;PRKACA;PRKACB;PRKACG;AURKA;CPEB1;CPEB2;CPEB3;CPEB4;SPDYA;SPDYC;SPDYE2B;SPDYE18;SPDYE11;SPDYE16;SPDYE17;SPDYE1;SPDYE4;SPDYE3;SPDYE2;SPDYE5;SPDYE6;CDK2;CDK1;CCNA2;CCNA1;MOS;HSP90AA1;HSP90AB1;MAP2K1;MAPK1;MAPK3;RPS6KA3;RPS6KA1;RPS6KA2;RP…

## Sheet: apexgo
Supplementary Table 3.B: The GO analysis enriched using the Candidate proteins from APEX2 lebeling proteomics
ID	Description	GeneRatio	BgRatio	pvalue	p.adjust	qvalue	geneID	Count
GO:0030055	cell-substrate junction	155/1420	409/19659	4.53718637146871e-72	3.13519578268488e-69	1.86741039078344e-69	ZYX/YWHAQ/VCL/TRIP6/TRIOBP/TNS1/TLN1/TGM2/TES/SYNE2/SRP68/SNTB2/SNTB1/SLC9A3R2/SLC4A2/SH3KBP1/RSU1/RRAS2/RPS9/RPS8/RPS7/RPS5/RPS3A/RPS3/RPS2/RPS19/RPS18/RPS17/RPS16/RPS15/RPS14/RPS13/RPS10/RPLP2/RPL7/RPL37A/RPL31/RPL30/RPL3/RPL27/RPL23/RPL22/RPL12/RHOG/RDX/RALA/RAC1/PXN/PTPN12/PTK2/PRKAR2A/PPP1R12A/PPP1CC/PPP1CB/PLEC/PIP5K1A/PI4KA/PHLDB2/PFN1/PDLIM7/PDLIM1/PDCD6IP/PCBP2/PALLD/PACSIN2/PABPC1/NUP21…	155
GO:0005925	focal adhesion	153/1420	402/19659	1.96411247456682e-71	6.78600859962835e-69	4.04193672397697e-69	ZYX/YWHAQ/VCL/TRIP6/TRIOBP/TNS1/TLN1/TGM2/TES/SYNE2/SRP68/SNTB2/SNTB1/SLC9A3R2/SLC4A2/SH3KBP1/RSU1/RRAS2/RPS9/RPS8/RPS7/RPS5/RPS3A/RPS3/RPS2/RPS19/RPS18/RPS17/RPS16/RPS15/RPS14/RPS13/RPS10/RPLP2/RPL7/RPL37A/RPL31/RPL30/RPL3/RPL27/RPL23/RPL22/RPL12/RHOG/RDX/RALA/RAC1/PXN/PTPN12/PTK2/PRKAR2A/PPP1R12A/PPP1CC/PPP1CB/PLEC/PIP5K1A/PI4KA/PHLDB2/PFN1/PDLIM7/PDLIM1/PDCD6IP/PCBP2/PALLD/PACSIN2/PABPC1/NUP21…	153
GO:0005924	cell-substrate adherens junction	153/1420	405/19659	6.6880080962217e-71	1.54047119816307e-68	9.17547777411468e-69	ZYX/YWHAQ/VCL/TRIP6/TRIOBP/TNS1/TLN1/TGM2/TES/SYNE2/SRP68/SNTB2/SNTB1/SLC9A3R2/SLC4A2/SH3KBP1/RSU1/RRAS2/RPS9/RPS8/RPS7/RPS5/RPS3A/RPS3/RPS2/RPS19/RPS18/RPS17/RPS16/RPS15/RPS14/RPS13/RPS10/RPLP2/RPL7/RPL37A/RPL31/RPL30/RPL3/RPL27/RPL23/RPL22/RPL12/RHOG/RDX/RALA/RAC1/PXN/PTPN12/PTK2/PRKAR2A/PPP1R12A/PPP1CC/PPP1CB/PLEC/PIP5K1A/PI4KA/PHLDB2/PFN1/PDLIM7/PDLIM1/PDCD6IP/PCBP2/PALLD/PACSIN2/PABPC1/NUP21…	153
GO:0044445	cytosolic part	85/1420	250/19659	1.83715632494359e-35	3.17368755134006e-33	1.8903371659288e-33	ZNF622/TSC2/TCP1/STX12/RPSA/RPS9/RPS8/RPS7/RPS6/RPS5/RPS3A/RPS3/RPS28/RPS27L/RPS27/RPS26/RPS25/RPS24/RPS23/RPS20/RPS2/RPS19/RPS18/RPS17/RPS16/RPS15A/RPS15/RPS14/RPS13/RPS12/RPS10/RPLP2/RPL7/RPL37A/RPL36A/RPL35A/RPL35/RPL31/RPL30/RPL3/RPL27A/RPL27/RPL26L1/RPL26/RPL23A/RPL23/RPL22/RPL15/RPL12/RIPK1/RACK1/PSMD2/PSMC6/PSMC5/PSMC4/PFKP/PFKL/NAA10/MMS19/LARP4/IKBKG/IDE/HSPA8/HPS6/HBA1/GEMIN5/FXR2/ERC1/…	85
GO:0022626	cytosolic ribosome	56/1420	115/19659	2.00421589611034e-33	2.7698263684245e-31	1.6497861376403e-31	ZNF622/RPSA/RPS9/RPS8/RPS7/RPS6/RPS5/RPS3A/RPS3/RPS28/RPS27L/RPS27/RPS26/RPS25/RPS24/RPS23/RPS20/RPS2/RPS19/RPS18/RPS17/RPS16/RPS15A/RPS15/RPS14/RPS13/RPS12/RPS10/RPLP2/RPL7/RPL37A/RPL36A/RPL35A/RPL35/RPL31/RPL30/RPL3/RPL27A/RPL27/RPL26L1/RPL26/RPL23A/RPL23/RPL22/RPL15/RPL12/RACK1/NAA10/LARP4/HBA1/GEMIN5/FXR2/EIF4G1/EIF2AK2/EIF2A/DDX3X	56
GO:0035770	ribonucleoprotein granule	73/1420	219/19659	5.71036857657159e-30	6.57644114401828e-28	3.91711247971841e-28	YTHDF2/YTHDC2/YBX1/XRN1/VCP/UPF1/TUBA1A/TOP1/TNRC6B/TNRC6A/TIAL1/TIA1/SUMO1/STAU1/SQSTM1/SMN2/RPS6/ROCK2/ROCK1/RBPMS/RBM4/RAC1/PUM2/PUM1/PSMC3/PSMC2/PCBP1/PABPC4/PABPC1/NUFIP2/NSUN2/MOV10/MCRIP2/LSM2/LSM14A/LSM1/LIMD1/LARP4B/LARP4/LARP1/KPNB1/KHSRP/IGF2BP1/HNRNPK/HNRNPA3/GIGYF2/G3BP1/FXR2/FXR1/FMR1/ELAVL1/EIF4E/EIF2S1/EDC4/EDC3/DHX9/DHX36/DHX30/DDX6/DDX3X/DDX1/CNOT9/CNOT7/CNOT3/CNOT1/CASC3/CARHSP…	73
GO:0022627	cytosolic small ribosomal subunit	33/1420	45/19659	1.88548985273917e-28	1.86124784034681e-26	1.1086113269489e-26	RPSA/RPS9/RPS8/RPS7/RPS6/RPS5/RPS3A/RPS3/RPS28/RPS27L/RPS27/RPS26/RPS25/RPS24/RPS23/RPS20/RPS2/RPS19/RPS18/RPS17/RPS16/RPS15A/RPS15/RPS14/RPS13/RPS12/RPS10/RACK1/LARP4/HBA1/EIF4G1/EIF2A/DDX3X	33
GO:0036464	cytoplasmic ribonucleoprotein granule	69/1420	207/19659	2.16882726634847e-28	1.87332455130849e-26	1.11580455413454e-26	YTHDF2/YBX1/XRN1/VCP/UPF1/TUBA1A/TOP1/TNRC6B/TNRC6A/TIAL1/TIA1/STAU1/SQSTM1/SMN2/RPS6/ROCK2/ROCK1/RBPMS/RBM4/RAC1/PUM2/PUM1/PSMC3/PSMC2/PCBP1/PABPC4/PABPC1/NUFIP2/NSUN2/MOV10/MCRIP2/LSM2/LSM14A/LSM1/LIMD1/LARP4B/LARP4/LARP1/KPNB1/KHSRP/IGF2BP1/HNRNPK/GIGYF2/G3BP1/FXR2/FXR1/FMR1/ELAVL1/EIF4E/EIF2S1/EDC4/EDC3/DHX9/DHX36/DDX6/DDX3X/DDX1/CNOT9/CNOT7/CNOT3/CNOT1/CASC3/CARHSP1/CAPRIN1/ATXN2L/ATXN2/AGO3…	69
GO:0010494	cytoplasmic stress granule	36/1420	60/19659	3.54637395057049e-26	2.72282711093801e-24	1.6217920639451e-24	YBX1/VCP/TIAL1/TIA1/STAU1/ROCK1/RBPMS/RBM4/PUM2/PUM1/PABPC4/PABPC1/NUFIP2/MCRIP2/LSM14A/LARP4B/LARP4/LARP1/KPNB1/KHSRP/IGF2BP1/HNRNPK/GIGYF2/G3BP1/FMR1/ELAVL1/EIF4E/EIF2S1/DHX36/DDX6/DDX3X/DDX1/CASC3/CAPRIN1/ATXN2L/ATXN2	36
GO:0005819	spindle	85/1420	333/19659	1.78324946933676e-25	1.2322253833117e-23	7.33947939484919e-24	ZW10/YPEL5/WDR62/VPS4A/TUBGCP3/TTC28/TPX2/TPT1/TOPBP1/TNKS/TADA3/SPOUT1/SPDL1/SPAG5/SKA3/SKA2/SHCBP1/SEPT2/RPS3/RCC2/RAE1/RAB11A/PRPF19/PPP2CA/PLK1/PARP4/NUBP2/NSUN2/NSFL1C/MTCL1/MMS19/MID1/MAPRE2/MAPRE1/MAPK1/MAP7D3/MAP4/MAP1S/MAEA/KIFC1/KIF4A/KIF3B/KIF2A/KIF15/KIF14/KIF11/IKBKG/HSPB1/HSPA2/HAUS8/HAUS6/HAUS4/HAUS3/HAUS2/FAM83D/DYNLT3/DYNC1LI1/DIDO1/DIAPH1/DCTN4/DCTN1/CTTN/CSNK1D/CLTCL1/CLTC/CLTA…	85
GO:0005840	ribosome	76/1420	276/19659	3.94741068460348e-25	2.47969162096455e-23	1.47697375854542e-23	ZNF622/ZC3H15/SRP68/SNCA/RRBP1/RPSA/RPS9/RPS8/RPS7/RPS6/RPS5/RPS3A/RPS3/RPS28/RPS27L/RPS27/RPS26/RPS25/RPS24/RPS23/RPS20/RPS2/RPS19/RPS18/RPS17/RPS16/RPS15A/RPS15/RPS14/RPS13/RPS12/RPS10/RPLP2/RPL7/RPL37A/RPL36A/RPL35A/RPL35/RPL31/RPL30/RPL3/RPL27A/RPL27/RPL26L1/RPL26/RPL23A/RPL23/RPL22/RPL15/RPL12/RACK1/NUFIP2/NAA10/MRPS7/MRPS34/MRPS22/MRPS17/MRPS12/MRPL14/LARP4B/LARP4/HBA1/GEMIN5/GCN1/FXR2/FMR1…	76
GO:0005874	microtubule	95/1420	414/19659	1.31146838170867e-24	7.55187209800575e-23	4.4981064670885e-23	ZW10/WDR47/TUBGCP3/TUBA4A/TUBA1C/TUBA1A/TPX2/TPT1/TMEM214/TCP1/SYBU/STAU2/SPAG5/SNTB2/SLAIN2/SKA3/SKA2/SHTN1/SHROOM3/SEPT9/ROR2/RCC2/RAB11A/PLK1/PARP4/NUDC/NDRG1/MID1/MAPRE2/MAPRE1/MAP7/MAP4/MAP1S/MAP1A/MACF1/KLC2/KLC1/KIFC1/KIF9/KIF5C/KIF5B/KIF4A/KIF3B/KIF2A/KIF21A/KIF15/KIF14/KIF13A/KIF11/HSPH1/HOOK3/HAUS8/HAUS6/HAUS4/HAUS3/HAUS2/GRAMD2B/FKBP4/EML4/EML3/EIF3A/DYNLT3/DYNLL2/DYNC1LI1/DYNC1I2/DYNC…	95
GO:0015935	small ribosomal subunit	38/1420	73/19659	1.84978684963898e-24	9.83232856231178e-23	5.85641018792582e-23	RPSA/RPS9/RPS8/RPS7/RPS6/RPS5/RPS3A/RPS3/RPS28/RPS27L/RPS27/RPS26/RPS25/RPS24/RPS23/RPS20/RPS2/RPS19/RPS18/RPS17/RPS16/RPS15A/RPS15/RPS14/RPS13/RPS12/RPS10/RACK1/MRPS7/MRPS34/MRPS22/MRPS17/MRPS12/LARP4/HBA1/EIF4G1/EIF2A/DDX3X	38
GO:0044391	ribosomal subunit	60/1420	191/19659	2.52833069399658e-23	1.24791179253688e-21	7.43291204024558e-22	ZNF622/RPSA/RPS9/RPS8/RPS7/RPS6/RPS5/RPS3A/RPS3/RPS28/RPS27L/RPS27/RPS26/RPS25/RPS24/RPS23/RPS20/RPS2/RPS19/RPS18/RPS17/RPS16/RPS15A/RPS15/RPS14/RPS13/RPS12/RPS10/RPLP2/RPL7/RPL37A/RPL36A/RPL35A/RPL35/RPL31/RPL30/RPL3/RPL27A/RPL27/RPL26L1/RPL26/RPL23A/RPL23/RPL22/RPL15/RPL12/RACK1/MRPS7/MRPS34/MRPS22/MRPS17/MRPS12/MRPL14/LARP4/HBA1/GEMIN5/FXR2/EIF4G1/EIF2A/DDX3X	60
GO:0005844	polysome	30/1420	73/19659	5.73026882682128e-16	2.63974383955567e-14	1.57230534125412e-14	ZC3H15/UNK/RPS6/RPS3/RPS28/RPS26/RPS23/RPL7/RPL36A/RPL31/RPL30/NUFIP2/LARP4B/LARP4/LARP1/GCN1/FXR2/FXR1/FMR1/EIF4H/EIF4G1/EIF4B/EIF3H/EIF2S1/EEF2/DRG1/DHX9/ATXN2/AGO2/AGO1	30
GO:0033290	eukaryotic 48S preinitiation complex	14/1420	15/19659	1.3878226136422e-15	5.99365891266727e-14	3.56999106535593e-14	EIF3M/EIF3L/EIF3K/EIF3J/EIF3I/EIF3H/EIF3G/EIF3F/EIF3E/EIF3D/EIF3C/EIF3B/EIF3A/EIF2S1	14
GO:0070993	translation preinitiation complex	15/1420	18/19659	4.70201475195376e-15	1.91123070211768e-13	1.13838251889407e-13	EIF3M/EIF3L/EIF3K/EIF3J/EIF3I/EIF3H/EIF3G/EIF3F/EIF3E/EIF3D/EIF3C/EIF3B/EIF3A/EIF2S1/DHX29	15
GO:0005852	eukaryotic translation initiation factor 3 complex	14/1420	16/19659	1.03611412132684e-14	3.97752698798248e-13	2.36912644116254e-13	EIF3M/EIF3L/EIF3K/EIF3J/EIF3I/EIF3H/EIF3G/EIF3F/EIF3E/EIF3D/EIF3C/EIF3B/EIF3A/DDX3X	14
GO:0016282	eukaryotic 43S preinitiation complex	14/1420	17/19659	5.4793298229714e-14	1.99274574088065e-12	1.18693515832788e-12	EIF3M/EIF3L/EIF3K/EIF3J/EIF3I/EIF3H/EIF3G/EIF3F/EIF3E/EIF3D/EIF3C/EIF3B/EIF3A/DHX29	14
GO:0000932	P-body	29/1420	84/19659	3.66597314122823e-13	1.26659372029435e-11	7.5441868327381e-12	YTHDF2/XRN1/UPF1/TOP1/TNRC6B/TNRC6A/SQSTM1/RBPMS/PUM1/PSMC3/PSMC2/MOV10/LSM2/LSM14A/LSM1/LIMD1/EIF4E/EDC4/EDC3/DDX6/CNOT9/CNOT7/CNOT3/CNOT1/CARHSP1/CAPRIN1/AGO3/AGO2/AGO1	29
GO:0000775	chromosome, centromeric region	46/1420	194/19659	4.08001873240902e-13	1.34252044956887e-11	7.99642769108736e-12	ZW10/ZNF330/XPO1/WAPL/TNKS/SUGT1/SPOUT1/SPDL1/SPC24/SPAG5/SKA3/SKA2/SIN3A/SEPT2/SEH1L/RCC2/PPP2R5C/PPP2R1A/PPP2CA/PPP1R12A/PPP1CC/PLK1/PHF6/PDS5A/NUP98/NUP160/NCAPG/NCAPD3/NCAPD2/FMR1/ERCC6L/DYNLT3/DYNC1LI1/DNMT1/DCTN4/DCTN2/DCTN1/CLIP1/CLASP2/CLASP1/CKAP5/CHAMP1/BUB3/BUB1B/BAZ1B/AHCTF1	46
GO:0005875	microtubule associated complex	39/1420	147/19659	5.61843954590042e-13	1.76470078464418e-11	1.05110519734309e-11	STAU1/SHTN1/RANBP9/RABGAP1/PXN/MID1/MAP7/MAP4/MAP1S/MAP1A/KLC2/KLC1/KIFC1/KIF9/KIF5C/KIF5B/KIF4A/KIF3B/KIF2A/KIF21A/KIF15/KIF14/KIF13A/KIF11/HAUS8/HAUS6/HAUS4/HAUS3/HAUS2/DYNLT3/DYNLL2/DYNC1LI1/DYNC1I2/DYNC1H1/DCTN4/DCTN2/DCTN1/CLIP2/ACTR1B	39
GO:1904813	ficolin-1-rich granule lumen	35/1420	124/19659	1.21723414728087e-12	3.65699476422211e-11	2.17820847408156e-11	YPEL5/VCP/VCL/SRP14/PSMD3/PSMD2/PSMD12/PSMD11/PSMC3/PSMC2/PRDX4/PFKL/PDAP1/MAPK1/KPNB1/KCMF1/IMPDH2/ILF2/HUWE1/HSPA8/HSPA6/HSPA1A/HSP90AB1/HSP90AA1/EEF2/DDX3X/DBNL/CDA/CCT8/CAPN1/CAND1/APEH/ALDOC/ALDOA/ACTR1B	35
GO:0042470	melanosome	32/1420	106/19659	1.50013720433024e-12	4.1463792327688e-11	2.46969956586579e-11	TMED10/TFRC/STOM/SND1/SLC3A2/SLC1A5/SLC1A4/RAC1/PRDX1/PDCD6IP/NCSTN/NAP1L1/ITGB1/HSPA8/HSP90B1/HSP90AB1/HSP90AA1/FLOT1/FASN/ERP29/CLTC/CCT4/CAPG/CANX/BSG/ATP6V1B2/ATP1B3/ATP1A1/ANXA6/ANXA2/ANXA11/AHCY	32
GO:0048770	pigment granule	32/1420	106/19659	1.50013720433024e-12	4.1463792327688e-11	2.46969956586579e-11	TMED10/TFRC/STOM/SND1/SLC3A2/SLC1A5/SLC1A4/RAC1/PRDX1/PDCD6IP/NCSTN/NAP1L1/ITGB1/HSPA8/HSP90B1/HSP90AB1/HSP90AA1/FLOT1/FASN/ERP29/CLTC/CCT4/CAPG/CANX/BSG/ATP6V1B2/ATP1B3/ATP1A1/ANXA6/ANXA2/ANXA11/AHCY	32
GO:0030120	vesicle coat	23/1420	57/19659	2.30372587262854e-12	6.12259453071662e-11	3.64678872954558e-11	SEC31A/SEC24D/SEC24C/SEC24B/SEC24A/SEC23B/SEC23A/KLHL12/HIP1R/FCHO2/EPS15/COPG1/COPE/COPB2/COPB1/CLTCL1/CLTC/CLTB/CLTA/AP2M1/AP2A2/AP2A1/AFTPH	23
GO:0017101	aminoacyl-tRNA synthetase multienzyme complex	11/1420	12/19659	3.01994688885769e-12	7.72882703778024e-11	4.60350578379477e-11	RARS/QARS/MARS/LARS/KARS/IARS/EPRS/EEF1E1/DARS/AIMP2/AIMP1	11
GO:0101002	ficolin-1-rich granule	43/1420	185/19659	4.84549589214814e-12	1.18442033561467e-10	7.05473914578925e-11	YPEL5/VCP/VCL/UBR4/SRP14/RAC1/PSMD3/PSMD2/PSMD12/PSMD11/PSMC3/PSMC2/PRDX4/PFKL/PDAP1/MAPK1/LGALS3/KPNB1/KCMF1/IMPDH2/ILF2/HUWE1/HSPA8/HSPA6/HSPA1A/HSP90AB1/HSP90AA1/EEF2/DYNC1LI1/DSP/DIAPH1/DDX3X/DBNL/COPB1/CDA/CCT8/CAPN1/CAND1/APEH/AP2A2/ALDOC/ALDOA/ACTR1B	43
GO:0022624	proteasome accessory complex	15/1420	24/19659	4.97079446205867e-12	1.18442033561467e-10	7.05473914578925e-11	PSME3/PSME2/PSME1/PSMD5/PSMD3/PSMD2/PSMD12/PSMD11/PSMD10/PSMC6/PSMC5/PSMC4/PSMC3/PSMC2/PSMC1	15
GO:0030117	membrane coat	30/1420	99/19659	6.69676095108803e-12	1.4927296184522e-10	8.89111555815083e-11	VPS33B/VPS18/SEC31A/SEC24D/SEC24C/SEC24B/SEC24A/SEC23B/SEC23A/KLHL12/IGF2R/HIP1R/FCHO2/EPS15L1/EPS15/COPG1/COPE/COPB2/COPB1/CLTCL1/CLTC/CLTB/CLTA/AP3S2/AP3D1/AP2M1/AP2A2/AP2A1/AP1M1/AFTPH	30
GO:0048475	coated membrane	30/1420	99/19659	6.69676095108803e-12	1.4927296184522e-10	8.89111555815083e-11	VPS33B/VPS18/SEC31A/SEC24D/SEC24C/SEC24B/SEC24A/SEC23B/SEC23A/KLHL12/IGF2R/HIP1R/FCHO2/EPS15L1/EPS15/COPG1/COPE/COPB2/COPB1/CLTCL1/CLTC/CLTB/CLTA/AP3S2/AP3D1/AP2M1/AP2A2/AP2A1/AP1M1/AFTPH	30
GO:0005635	nuclear envelope	76/1420	461/19659	8.95092485275706e-12	1.93284033539223e-10	1.15125382152237e-10	YBX1/XPOT/XPO7/XPO1/UBE2I/TXLNG/TRA2B/TOR1AIP1/TNPO2/TNPO1/TNKS/TMEM43/SYNE2/SUMO1/SNCA/SMAD1/SLC16A3/SIRT1/SEH1L/RTCB/RCC1/RANBP2/RAE1/PUM2/POLA1/PIK3R4/PGRMC2/PCYT1A/PARP1/OSBPL3/NUP98/NUP93/NUP88/NUP214/NUP160/NDC1/MTMR6/MTDH/MATR3/LRRC59/LMO7/LBR/KPNB1/KPNA6/KPNA5/KPNA4/KPNA3/KPNA1/IST1/IPO9/IPO8/IPO7/IPO5/IPO4/INSR/IGF2R/GNAQ/FAF1/ERBIN/EIF5A/DST/DNAJC2/DCTN1/CSE1L/CPNE1/CLIP1/CEPT1/CASC3/BI…	76
GO:0030135	coated vesicle	54/1420	280/19659	2.48687341906175e-11	5.20736221991416e-10	3.10165073956346e-10	VPS33B/VPS18/UNC13D/TMED10/TFRC/STX6/SNX9/SNX3/SH3BP4/SEC31A/SEC24D/SEC24C/SEC24B/SEC24A/SEC23IP/SEC23B/SEC23A/SCAMP1/ROR2/PIK3C2A/NUMB/MYO1E/M6PR/LRP1/LMAN2/LDLR/KLHL12/IGF2R/HSPA8/HLA-C/HLA-A/HIP1R/FCHO2/ERGIC2/EPS15/ECE1/DVL2/DBNL/DAB2/COPG1/COPE/COPB2/COPB1/CLTCL1/CLTC/CLTB/CLTA/BCAP31/APP/AP2M1/AP2A2/AP2A1/AP1M1/AFTPH	54
GO:0005938	cell cortex	55/1420	292/19659	4.2202218413048e-11	8.57698027159298e-10	5.10868959736896e-10	TRAF2/SPTBN1/SPTAN1/SNCA/SHROOM3/SEPT9/SEPT8/SEPT2/RHOG/RHOF/RDX/PXN/PTK2/PLS1/PHLDB2/PHLDB1/PFN1/NRBP1/MYO9B/MKLN1/MAPRE1/MAEA/HIP1R/GLRX3/GIPC1/FRYL/FNBP1L/FNBP1/FLOT1/FLNB/FLNA/EZR/EXOC4/EPS8/EPB41L2/EPB41/ENO1/DSTN/DST/DCTN4/DCTN1/DBNL/CTTN/CRIP2/CLTB/CLTA/CLASP2/CLASP1/CDH2/CAPN2/CAP1/ARHGEF7/ANXA2/AKAP13/ACTN4	55
GO:0101031	chaperone complex	13/1420	20/19659	6.63230979694853e-11	1.30940744848327e-09	7.79919738528384e-10	TCP1/PTGES3/PPP5C/HSPA8/HSP90AB1/CDC37/CCT8/CCT7/CCT6A/CCT5/CCT4/CCT3/CCT2	13
GO:0098687	chromosomal region	60/1420	346/19659	1.83735585265171e-10	3.52670248383982e-09	2.10060274382111e-09	ZW10/ZNF330/XPO1/WAPL/UPF1/TNKS/TELO2/SUGT1/SPOUT1/SPDL1/SPC24/SPAG5/SKA3/SKA2/SIN3A/SEPT2/SEH1L/RPA2/RCC2/PTGES3/PPP2R5C/PPP2R1A/PPP2CA/PPP1R12A/PPP1CC/PPP1CB/PPP1CA/POLR2B/PLK1/PHF6/PDS5A/PARP1/NUP98/NUP160/NCAPG/NCAPD3/NCAPD2/NBN/MRE11/MCM5/FMR1/FEN1/ERCC6L/DYNLT3/DYNC1LI1/DNMT1/DHX36/DCTN4/DCTN2/DCTN1/CLIP1/CLASP2/CLASP1/CKAP5/CHEK1/CHAMP1/BUB3/BUB1B/BAZ1B/AHCTF1	60
GO:0015629	actin cytoskeleton	75/1420	483/19659	2.21931517614241e-10	4.14472104517406e-09	2.46871190290663e-09	ZYX/WASF2/VPS18/VCL/TRIOBP/TOPBP1/TJP1/TARS/SPTBN1/SPTAN1/SNCA/SLC9A3R1/SHROOM3/SEPT9/RDX/RAC1/PXN/PTPN12/PTK2/PPP1R12A/PLS1/PDLIM7/PDLIM5/PDCD6IP/PAWR/PALLD/NDC1/MYO9B/MYO1E/MYO19/MST1R/MPRIP/MAEA/MACF1/KIF9/ILK/HNRNPK/HIP1R/FSCN1/FLOT1/FLNB/FLNA/FHL3/EZR/EPB41L2/DYNLL2/DSTN/DNAJA3/DHX9/DCTN4/DCTN2/DCTN1/DBNL/CTTNBP2NL/CTTN/CROCC/CNN3/CNN2/CDH2/CDC42BPB/CASK/CAPN2/CAPG/CAP1/BCAR1/ARPC3/ARHGEF5/A…	75
GO:0099568	cytoplasmic region	74/1420	479/19659	3.71564502441452e-10	6.75660713650114e-09	4.02442438932431e-09	TRAF2/SYBU/SPTBN1/SPTAN1/SNCA/SHROOM3/SEPT9/SEPT8/SEPT2/RHOG/RHOF/RDX/PXN/PTK2/PRKAR2A/PRKACA/PLS1/PIK3R4/PIK3C3/PHLDB2/PHLDB1/PFN1/NRBP1/MYO9B/MKLN1/MAPRE1/MAPK1/MAP4/MAP1A/MAEA/KIF5C/KIF5B/KIF4A/KIF3B/HSPB1/HIP1R/GRIK2/GLRX3/GIPC1/FRYL/FNBP1L/FNBP1/FMR1/FLOT1/FLNB/FLNA/EZR/EXOC4/EPS8/EPB41L2/EPB41/ENO1/DSTN/DST/DCTN4/DCTN1/DBNL/CTTN/CRIP2/CLTB/CLTA/CLASP2/CLASP1/CDH2/CAPN2/CAP1/CANX/ARHGEF7/ARF…	74
GO:0000502	proteasome complex	22/1420	65/19659	3.94787364632732e-10	6.99482228105686e-09	4.16631199922802e-09	VCP/USP14/TXNL1/PSME3/PSME2/PSME1/PSMD5/PSMD3/PSMD2/PSMD12/PSMD11/PSMD10/PSMC6/PSMC5/PSMC4/PSMC3/PSMC2/PSMC1/PSMB2/PSMA3/IDE/HSPB1	22
GO:0016281	eukaryotic translation initiation factor 4F complex	9/1420	10/19659	4.88979551306896e-10	8.44712174882663e-09	5.03134222528938e-09	OTUD6B/EIF4H/EIF4G3/EIF4G2/EIF4G1/EIF4E/EIF4B/EIF4A2/EIF4A1	9
GO:1905369	endopeptidase complex	22/1420	66/19659	5.52043791377267e-10	9.30395755711443e-09	5.54169762332507e-09	VCP/USP14/TXNL1/PSME3/PSME2/PSME1/PSMD5/PSMD3/PSMD2/PSMD12/PSMD11/PSMD10/PSMC6/PSMC5/PSMC4/PSMC3/PSMC2/PSMC1/PSMB2/PSMA3/IDE/HSPB1	22
GO:1905368	peptidase complex	26/1420	91/19659	7.04821244572214e-10	1.15959876190333e-08	6.90689490295076e-09	VCP/USP14/TXNL1/TADA3/SPCS2/SPCS1/PSME3/PSME2/PSME1/PSMD5/PSMD3/PSMD2/PSMD12/PSMD11/PSMD10/PSMC6/PSMC5/PSMC4/PSMC3/PSMC2/PSMC1/PSMB2/PSMA3/IDE/HSPB1/AFG3L2	26
GO:0008180	COP9 signalosome	16/1420	36/19659	9.23885182388749e-10	1.4846620023968e-08	8.84306257806612e-09	WDR6/PLCG1/HSPA6/HSPA1L/HSPA1A/HSP90AB1/GRB2/GPS1/FLOT1/EPB41L2/DOCK7/COPS8/COPS7A/COPS4/COPS2/BASP1	16
GO:0000776	kinetochore	32/1420	133/19659	1.00914338916595e-09	1.58481382253107e-08	9.43959486038004e-09	ZW10/XPO1/SUGT1/SPOUT1/SPDL1/SPC24/SPAG5/SKA3/SKA2/SIN3A/SEPT2/SEH1L/PPP1R12A/PPP1CC/PLK1/PHF6/NUP98/NUP160/ERCC6L/DYNLT3/DYNC1LI1/DCTN4/DCTN2/DCTN1/CLIP1/CLASP2/CLASP1/CKAP5/CHAMP1/BUB3/BUB1B/AHCTF1	32
GO:0022625	cytosolic large ribosomal subunit	21/1420	63/19659	1.35888373151828e-09	2.08664146328696e-08	1.24286207958748e-08	ZNF622/RPLP2/RPL7/RPL37A/RPL36A/RPL35A/RPL35/RPL31/RPL30/RPL3/RPL27A/RPL27/RPL26L1/RPL26/RPL23A/RPL23/RPL22/RPL15/RPL12/GEMIN5/FXR2	21
GO:0060205	cytoplasmic vesicle lumen	57/1420	338/19659	1.54222108429889e-09	2.31668428097942e-08	1.37988202279374e-08	VCP/VCL/UNC13D/TXNDC5/SRP14/SPTAN1/ROCK1/PYGB/PSMD3/PSMD2/PSMD12/PSMD11/PSMC3/PSMC2/PRKCD/PRDX6/PRDX4/PFKL/PA2G4/NHLRC2/NFKB1/MAPK1/MAGED2/KPNB1/IST1/IMPDH2/ILF2/HYOU1/HUWE1/HSPH1/HSPA8/HSPA6/HSP90B1/HSP90AB1/HSP90AA1/HBA1/GDI2/EEF2/DYNC1H1/DDX3X/DBNL/CNN2/CLU/CDA/CCT8/CCT2/CAP1/CAND1/ARMC8/APP/ANXA2/ALDOC/ALDOA/ALB/ACTR1B/ACTN4/ACTN1	57
GO:0031983	vesicle lumen	57/1420	339/19659	1.72666650648208e-09	2.5385671403811e-08	1.51204166637065e-08	VCP/VCL/UNC13D/TXNDC5/SRP14/SPTAN1/ROCK1/PYGB/PSMD3/PSMD2/PSMD12/PSMD11/PSMC3/PSMC2/PRKCD/PRDX6/PRDX4/PFKL/PA2G4/NHLRC2/NFKB1/MAPK1/MAGED2/KPNB1/IST1/IMPDH2/ILF2/HYOU1/HUWE1/HSPH1/HSPA8/HSPA6/HSP90B1/HSP90AB1/HSP90AA1/HBA1/GDI2/EEF2/DYNC1H1/DDX3X/DBNL/CNN2/CLU/CDA/CCT8/CCT2/CAP1/CAND1/ARMC8/APP/ANXA2/ALDOC/ALDOA/ALB/ACTR1B/ACTN4/ACTN1	57
GO:0005911	cell-cell junction	68/1420	442/19659	2.307160756417e-09	3.321082738647e-08	1.97812986641934e-08	ZYX/YBX3/WASF2/VCL/UBA1/TRIM29/TNKS1BP1/TJP2/TJP1/TJAP1/STRN/SHROOM3/SH3KBP1/SCRIB/RDX/PRKCI/PRKCD/PPP1CA/PPL/PODXL/PLCG1/PKN2/PDLIM7/PDLIM5/PDLIM1/PDCD6IP/PARK7/PACSIN2/NECTIN2/NDRG1/MYO1E/MTDH/LIMS1/LIMD1/KRT8/KRT18/ITGB1/ITGA6/ITGA5/ILK/GRB2/FSCN1/FLOT1/FLNA/EPPK1/EPHA2/EIF4G2/DSP/DSG2/DLG5/DLG1/DDX6/DAG1/CXADR/CNN3/CNN2/CDH2/CDC42BPB/CASK/ATP1A2/ATP1A1/ARHGEF2/APP/ANXA2/ANXA1/AHNAK/ACTN4/ACTN1	68
GO:0001726	ruffle	36/1420	167/19659	2.35503696372942e-09	3.321082738647e-08	1.97812986641934e-08	WASF2/TLN1/SNX9/SLC9A3R1/RPS3/ROCK1/RDX/RAC1/PODXL/PLCG1/PIP5K1A/PDLIM7/PALLD/PACSIN2/MKLN1/MACF1/ITGB1/ITGAV/ITGA5/HIP1R/FSCN1/EZR/EPS8L2/EPS8/EPHA2/DIAPH1/DBNL/CTTN/CLIP1/CLASP2/BCAR1/ATP6V1B2/ARHGEF7/ARHGEF2/ANXA2/ACTN1	36
GO:0016442	RISC complex	9/1420	11/19659	2.51569661321819e-09	3.40852227398778e-08	2.03021130189538e-08	TARBP2/SND1/LIMD1/EIF4E/DICER1/DDX6/AGO3/AGO2/AGO1	9
GO:0031332	RNAi effector complex	9/1420	11/19659	2.51569661321819e-09	3.40852227398778e-08	2.03021130189538e-08	TARBP2/SND1/LIMD1/EIF4E/DICER1/DDX6/AGO3/AGO2/AGO1	9
GO:0005913	cell-cell adherens junction	28/1420	110/19659	2.8571456001706e-09	3.79670694176517e-08	2.26142495883949e-08	ZYX/VCL/TRIM29/TNKS1BP1/TJP1/SCRIB/RDX/PPP1CA/PDLIM7/PDLIM5/PDLIM1/PARK7/NECTIN2/NDRG1/KRT18/ITGA6/FLOT1/EIF4G2/DSP/DLG5/DDX6/DAG1/CXADR/CNN3/CDH2/ANXA2/ANXA1/ACTN1	28
GO:0005876	spindle microtubule	19/1420	54/19659	2.93212234297071e-09	3.8228236584769e-08	2.27698080655719e-08	ZW10/TUBGCP3/SKA3/SKA2/RAB11A/PLK1/PARP4/KIF4A/KIF3B/KIF2A/KIF11/HAUS2/DYNLT3/CSNK1D/CLTC/CLASP2/CLASP1/CDC27/CDC16	19
GO:0031252	cell leading edge	62/1420	390/19659	3.26063935898435e-09	4.17241073529294e-08	2.48520465762745e-08	WASF2/TLN1/SYNE2/SPTBN1/SNX9/SLC9A3R1/SHTN1/SCRIB/RPS3/ROCK1/RDX/RAC1/PXN/PTK2/PRKCI/PODXL/PLXND1/PLCG1/PKN2/PIP5K1A/PHLDB2/PDLIM7/PALLD/PACSIN2/NRBP1/MKLN1/MACF1/ITGB1/ITGAV/ITGA5/INSR/INPPL1/ILK/IGF2BP1/HIP1R/FSCN1/FLOT1/EZR/EPS8L2/EPS8/EPHA2/DST/DIAPH1/DBNL/DAG1/CTTN/CSPG4/CLIP1/CLASP2/CDH2/CDC42BPB/CD44/BCAR1/ATP6V1B2/ATP2B1/ARPC3/ARHGEF7/ARHGEF2/APP/ANXA2/ACTN1/ABI1	62
GO:0000922	spindle pole	34/1420	154/19659	3.40118793111001e-09	4.27312883708549e-08	2.54519517906988e-08	ZW10/YPEL5/WDR62/VPS4A/TUBGCP3/TTC28/TPX2/TPT1/TOPBP1/TNKS/SPOUT1/SPDL1/SPAG5/RAE1/RAB11A/PPP2CA/PLK1/NUBP2/NSFL1C/MTCL1/KIF2A/KIF11/IKBKG/HAUS8/FAM83D/DYNC1LI1/DCTN4/DCTN1/CKAP5/CEP85/BRCC3/BIRC6/ALMS1/ABRAXAS2	34
GO:0032279	asymmetric synapse	54/1420	320/19659	4.05099431952559e-09	4.99863763355747e-08	2.97732853183178e-08	USP8/TSC2/TANC2/TANC1/STRN/STAT3/SPTBN1/SLC16A3/SCRIB/RPS3/RPS27/RPS25/RPS19/RPS18/RPS14/RPS13/RPL7/RPL30/RPL23/RPL12/PTPRS/PJA2/PDLIM5/PAK2/NSF/NPTN/MAPK1/MAP4/KPNA1/HNRNPH2/HNRNPA3/HIP1R/GRIK2/GPHN/FXR2/FXR1/FMR1/EPS8/EPB41/EIF3A/EGLN1/DYNLL2/DLG5/DLG1/DBNL/CNN3/CDH2/CAMK2A/ATP1A1/ARHGEF2/ARFGEF2/ARFGAP1/AKAP9/ABI1	54
GO:0014069	postsynaptic density	53/1420	316/19659	7.00240295199115e-09	8.48887796460682e-08	5.05621339654393e-08	USP8/TSC2/TANC2/TANC1/STRN/STAT3/SPTBN1/SLC16A3/SCRIB/RPS3/RPS27/RPS25/RPS19/RPS18/RPS14/RPS13/RPL7/RPL30/RPL23/RPL12/PTPRS/PJA2/PDLIM5/PAK2/NSF/NPTN/MAPK1/MAP4/KPNA1/HNRNPH2/HNRNPA3/HIP1R/GRIK2/GPHN/FXR2/FXR1/FMR1/EPS8/EPB41/EIF3A/EGLN1/DYNLL2/DLG5/DLG1/DBNL/CNN3/CDH2/CAMK2A/ATP1A1/ARHGEF2/ARFGAP1/AKAP9/ABI1	53
GO:0030662	coated vesicle membrane	36/1420	174/19659	7.50434967416494e-09	8.94052693939306e-08	5.3252281716851e-08	TMED10/TFRC/SEC31A/SEC24D/SEC24C/SEC24B/SEC24A/SEC23IP/SEC23B/SEC23A/ROR2/M6PR/LDLR/KLHL12/IGF2R/HSPA8/HLA-C/HLA-A/HIP1R/FCHO2/EPS15/DBNL/DAB2/COPG1/COPE/COPB2/COPB1/CLTCL1/CLTC/CLTB/CLTA/AP2M1/AP2A2/AP2A1/AP1M1/AFTPH	36
GO:0005643	nuclear pore	24/1420	88/19659	8.77500393824264e-09	1.02771656293655e-07	6.12136760009433e-08	XPOT/XPO7/TNKS/SUMO1/SEH1L/RANBP2/RAE1/PIK3R4/NUP98/NUP93/NUP88/NUP214/NUP160/NDC1/KPNB1/KPNA6/KPNA5/KPNA3/KPNA1/IPO7/IPO5/EIF5A/BICD2/AHCTF1	24
GO:0032797	SMN complex	9/1420	12/19659	9.41332198032651e-09	1.08410091473427e-07	6.45720858650468e-08	ZPR1/STRAP/SMN2/GEMIN7/GEMIN5/GEMIN4/GEMIN2/FMR1/DDX20	9
GO:0034774	secretory granule lumen	53/1420	321/19659	1.21731749372738e-08	1.37896129207479e-07	8.21347955215542e-08	VCP/VCL/UNC13D/TXNDC5/SRP14/SPTAN1/ROCK1/PYGB/PSMD3/PSMD2/PSMD12/PSMD11/PSMC3/PSMC2/PRKCD/PRDX6/PRDX4/PFKL/PA2G4/NHLRC2/NFKB1/MAPK1/MAGED2/KPNB1/IST1/IMPDH2/ILF2/HUWE1/HSPA8/HSPA6/HSP90AB1/HSP90AA1/GDI2/EEF2/DYNC1H1/DDX3X/DBNL/CNN2/CLU/CDA/CCT8/CCT2/CAP1/CAND1/ARMC8/APP/ANXA2/ALDOC/ALDOA/ALB/ACTR1B/ACTN4/ACTN1	53
GO:0099572	postsynaptic specialization	55/1420	340/19659	1.35333097271656e-08	1.50830919701152e-07	8.98391189018972e-08	USP8/TSC2/TANC2/TANC1/STRN/STAT3/SPTBN1/SLC16A3/SCRIB/RPS3/RPS27/RPS25/RPS19/RPS18/RPS14/RPS13/RPL7/RPL30/RPL23/RPL12/PTPRS/PJA2/PDLIM5/PAK2/NSF/NPTN/MAPK1/MAP4/KPNA2/KPNA1/HSPA8/HNRNPH2/HNRNPA3/HIP1R/GRIK2/GPHN/FXR2/FXR1/FMR1/EPS8/EPB41/EIF3A/EGLN1/DYNLL2/DLG5/DLG1/DBNL/CNN3/CDH2/CAMK2A/ATP1A1/ARHGEF2/ARFGAP1/AKAP9/ABI1	55
GO:0005681	spliceosomal complex	36/1420	179/19659	1.64164372134416e-08	1.80059652610923e-07	1.07248570600763e-07	YBX1/UPF1/U2AF2/U2AF1L5/TRA2B/SYNCRIP/SRRM2/SRRM1/SNRPD3/SNRPD1/SNRNP70/SNRNP200/SF3B3/SF3B1/RBMX/PRPF8/PRPF19/PABPC1/MAGOH/LUC7L3/LSM2/LGALS3/HSPA8/HNRNPR/HNRNPK/HNRNPH1/HNRNPF/HNRNPA3/HNRNPA1/GEMIN2/EIF4A3/DDX5/CCAR2/AQR/ADAR/AAR2	36
GO:1990752	microtubule end	13/1420	28/19659	1.85091593943887e-08	1.9984108033629e-07	1.19030942815888e-07	SPAG5/SLAIN2/MAPRE2/MAPRE1/DST/DCTN1/CLIP2/CLIP1/CLASP1/CKAP5/CAMSAP2/CAMSAP1/ABRAXAS2	13
GO:0030136	clathrin-coated vesicle	36/1420	180/19659	1.91172193991318e-08	2.03230747766155e-07	1.21049923644705e-07	VPS33B/VPS18/UNC13D/TMED10/TFRC/STX6/SNX9/SNX3/SH3BP4/SCAMP1/ROR2/PIK3C2A/NUMB/MYO1E/M6PR/LRP1/LDLR/IGF2R/HSPA8/HIP1R/FCHO2/EPS15/ECE1/DVL2/DBNL/DAB2/CLTCL1/CLTC/CLTB/CLTA/BCAP31/AP2M1/AP2A2/AP2A1/AP1M1/AFTPH	36
GO:0000793	condensed chromosome	41/1420	221/19659	1.96281751696035e-08	2.05501046093879e-07	1.22402176894975e-07	ZW10/WAPL/UBE2I/TOPBP1/TOP3B/TOP2A/SPOUT1/SPDL1/SPC24/SPAG5/SMC4/SMC2/SMARCA5/SKA3/SKA2/SEPT2/SEH1L/RPA2/RCC1/PPP1CC/PLK1/PHF6/NIFK/NCAPH/NCAPG/NCAPD3/NCAPD2/HSPA2/ERCC6L/DYNLT3/DYNC1LI1/CLASP2/CLASP1/CKAP5/CHEK1/CHAMP1/BUB3/BUB1B/BAZ1B/AHCTF1/AGO3	41
GO:0005905	clathrin-coated pit	20/1420	66/19659	2.13482672935534e-08	2.20173920893215e-07	1.31141751952543e-07	TFRC/SH3BP4/LRP1/LDLR/HIP1R/FNBP1/FCHO2/EPS15L1/EPS15/DNM1L/DAB2/CTTN/CLTCL1/CLTC/CLTB/CLTA/APP/AP2M1/AP2A2/AP2A1	20
GO:0005838	proteasome regulatory particle	11/1420	20/19659	2.45630476556964e-08	2.49603910736562e-07	1.48671077916057e-07	PSMD5/PSMD3/PSMD2/PSMD12/PSMD11/PSMD10/PSMC6/PSMC5/PSMC3/PSMC2/PSMC1	11
GO:0071013	catalytic step 2 spliceosome	23/1420	87/19659	3.38660223928366e-08	3.39151035847103e-07	2.02007852869552e-07	SYNCRIP/SRRM2/SRRM1/SNRPD3/SNRPD1/SNRNP200/SF3B3/SF3B1/RBMX/PRPF8/PRPF19/PABPC1/MAGOH/LSM2/HNRNPR/HNRNPK/HNRNPH1/HNRNPF/HNRNPA3/HNRNPA1/EIF4A3/DDX5/AQR	23
GO:0098984	neuron to neuron synapse	54/1420	342/19659	4.24408068079477e-08	4.18951392918455e-07	2.49539179878309e-07	USP8/TSC2/TANC2/TANC1/STRN/STAT3/SPTBN1/SLC16A3/SCRIB/RPS3/RPS27/RPS25/RPS19/RPS18/RPS14/RPS13/RPL7/RPL30/RPL23/RPL12/PTPRS/PJA2/PDLIM5/PAK2/NSF/NPTN/MAPK1/MAP4/KPNA1/HNRNPH2/HNRNPA3/HIP1R/GRIK2/GPHN/FXR2/FXR1/FMR1/EPS8/EPB41/EIF3A/EGLN1/DYNLL2/DLG5/DLG1/DBNL/CNN3/CDH2/CAMK2A/ATP1A1/ARHGEF2/ARFGEF2/ARFGAP1/AKAP9/ABI1	54
GO:0043209	myelin sheath	33/1420	162/19659	4.65297167344949e-08	4.52845553007549e-07	2.69727490632876e-07	VDAC2/VCP/TUBA1A/TCP1/SCRIB/RDX/RALA/PRKCI/PRDX1/PHGDH/NSF/NDRG1/MSN/ITGB1/HSPA8/HSPA2/HSP90AA1/GNB2/GDI2/FSCN1/EZR/EXOC4/DLG1/CKB/CCT5/CCT3/CCT2/CANX/ATP6V1B2/ATP1A2/ATP1A1/ANXA2/ALB	33
GO:0030027	lamellipodium	36/1420	188/19659	6.16135212004664e-08	5.91318654854476e-07	3.52205947213192e-07	WASF2/SYNE2/SHTN1/SCRIB/ROCK1/RDX/RAC1/PXN/PTK2/PODXL/PLXND1/PLCG1/PKN2/PIP5K1A/PALLD/NRBP1/ITGB1/ITGAV/INPPL1/ILK/IGF2BP1/FSCN1/FLOT1/EPHA2/DBNL/DAG1/CTTN/CSPG4/CDH2/CDC42BPB/CD44/BCAR1/ARPC3/ARHGEF7/APP/ABI1	36
GO:0030496	midbody	34/1420	172/19659	6.35548183597318e-08	6.01594239542119e-07	3.58326373160132e-07	ZNF330/YPEL5/VPS4A/USP8/TTC28/TRIOBP/SPAG5/SHCBP1/SEPT2/RDX/RCC2/RALB/RALA/RACK1/PPP1CC/PLK1/PKN2/PIK3C3/PDCD6IP/MTCL1/KLHL13/KIF4A/KIF3B/KIF14/KIF13A/IST1/HSP90B1/EXOC4/CHAMP1/CAPG/BIRC6/ANXA2/ANXA11/ABRAXAS2	34
GO:0042788	polysomal ribosome	13/1420	31/19659	8.30375908199302e-08	7.7539155752124e-07	4.61844921914548e-07	ZC3H15/RPS28/RPS26/RPS23/RPL36A/RPL31/RPL30/NUFIP2/LARP4B/FMR1/EIF3H/EEF2/DHX9	13
GO:0005832	chaperonin-containing T-complex	8/1420	11/19659	9.84962512966075e-08	8.95538284815208e-07	5.33407676689384e-07	TCP1/CCT8/CCT7/CCT6A/CCT5/CCT4/CCT3/CCT2	8
GO:0008540	proteasome regulatory particle, base subcomplex	8/1420	11/19659	9.84962512966075e-08	8.95538284815208e-07	5.33407676689384e-07	PSMD5/PSMD2/PSMD10/PSMC6/PSMC5/PSMC3/PSMC2/PSMC1	8
GO:0034399	nuclear periphery	28/1420	134/19659	2.73867847080865e-07	2.45769717315426e-06	1.46387324960517e-06	XPOT/UHRF1/TNPO2/TNPO1/TELO2/SRRM1/SRPK1/RUVBL2/RUVBL1/PRKCD/POLA1/PHB2/NUP98/NUP93/MATR3/MAEA/KRT8/KPNB1/KIF4A/IPO5/IPO4/EBNA1BP2/DCAF7/DAG1/CASK/CAD/AKAP8L/AHCTF1	28
GO:0000792	heterochromatin	20/1420	76/19659	2.84852463690009e-07	2.52350067192046e-06	1.50306765590814e-06	UHRF1/UBA1/TRIM28/TOP2B/TNKS1BP1/TCP1/SUZ12/SUMO1/SIRT1/RRP1B/RNF20/NCAPD3/HMGA1/HIST1H1B/EED/DNMT1/DDX6/CHD5/CDKN2A/BAZ1B	20
GO:0030132	clathrin coat of coated pit	10/1420	20/19659	3.53867181801961e-07	3.05652778281444e-06	1.82055352742851e-06	HIP1R/FCHO2/EPS15L1/EPS15/CLTC/CLTB/CLTA/AP2M1/AP2A2/AP2A1	10
GO:0035371	microtubule plus-end	10/1420	20/19659	3.53867181801961e-07	3.05652778281444e-06	1.82055352742851e-06	SPAG5/SLAIN2/MAPRE2/MAPRE1/DST/DCTN1/CLIP2/CLIP1/CLASP1/CKAP5	10
GO:0044448	cell cortex part	32/1420	168/19659	3.71947915045588e-07	3.17303715180865e-06	1.88994976975731e-06	SPTBN1/SPTAN1/SHROOM3/SEPT9/SEPT8/SEPT2/RDX/PLS1/PHLDB2/PHLDB1/MAPRE1/MAEA/HIP1R/FLOT1/FLNA/EZR/EXOC4/EPB41L2/EPB41/ENO1/DSTN/DCTN1/CTTN/CLTB/CLTA/CLASP2/CLASP1/CDH2/CAPN2/CAP1/AKAP13/ACTN4	32
GO:1902555	endoribonuclease complex	12/1420	30/19659	4.89501538280916e-07	4.075247746411e-06	2.42733166097449e-06	TARBP2/RPP30/PRKRA/POP7/POP4/POP1/DICER1/DHX9/CLP1/AGO3/AGO2/AGO1	12
GO:1905348	endonuclease complex	12/1420	30/19659	4.89501538280916e-07	4.075247746411e-06	2.42733166097449e-06	TARBP2/RPP30/PRKRA/POP7/POP4/POP1/DICER1/DHX9/CLP1/AGO3/AGO2/AGO1	12
GO:0030175	filopodium	23/1420	100/19659	5.27098728234901e-07	4.33601453821806e-06	2.5826516634066e-06	SYNE2/SLC9A3R1/SHTN1/RDX/PODXL/OSBPL3/MSN/ITGB1/ITGAV/ITGA6/ITGA3/INPPL1/IGF2BP1/FSCN1/FMR1/FARP1/EZR/DYNC1H1/DAG1/CXADR/APP/AP2A1/ABI1	23
GO:0098978	glutamatergic synapse	52/1420	350/19659	5.35097502341294e-07	4.35002793079805e-06	2.59099843238942e-06	VPS18/VCP/USP8/TANC2/STAU1/STAT3/SPTBN1/SCRIB/RPS27/RELA/RAC1/RAB11A/PTPRS/PTPRD/PRKCI/PPP2R2A/PPP2R1A/PPP1CC/PPP1CA/PLCG1/PFN1/PAK2/PACSIN2/NUMB/NPTN/NDRG1/KPNA2/KPNA1/ITGB1/HSPA8/GRIPAP1/GRIK2/GIPC1/FXR1/FLOT1/FLNA/ERBIN/EPS8/EPS15/ELAVL1/EIF4E/EIF4A3/EGLN1/DYNLL2/DLG1/DAG1/CANX/ATP2B1/ARHGEF2/AP3D1/AKAP9/ACTN1	52
GO:0072686	mitotic spindle	23/1420	101/19659	6.36391115449321e-07	5.11332861366838e-06	3.04564169082845e-06	YPEL5/TTC28/TPX2/TNKS/TADA3/SPOUT1/SPAG5/RPS3/RCC2/RAE1/MAPK1/MAP4/KIFC1/KIF11/IKBKG/HAUS3/FAM83D/DYNLT3/DIAPH1/CTTN/CLTC/CLASP2/CAPG	23
GO:0005845	mRNA cap binding complex	8/1420	13/19659	6.73529348550608e-07	5.34952620515483e-06	3.18632758963446e-06	RNMT/NCBP2/NCBP1/LSM1/FMR1/EIF4E2/EIF4E/AGO2	8
GO:0000779	condensed chromosome, centromeric region	25/1420	117/19659	7.57208200751315e-07	5.94580530362681e-06	3.54148811595412e-06	ZW10/SPOUT1/SPDL1/SPC24/SPAG5/SKA3/SKA2/SEPT2/SEH1L/PPP1CC/PLK1/PHF6/NCAPG/NCAPD3/NCAPD2/ERCC6L/DYNLT3/DYNC1LI1/CLASP2/CLASP1/CKAP5/CHAMP1/BUB3/BUB1B/AHCTF1	25
GO:0030118	clathrin coat	15/1420	49/19659	1.06688221163273e-06	8.28332144087887e-06	4.93377817561679e-06	VPS33B/IGF2R/HIP1R/FCHO2/EPS15L1/EPS15/CLTCL1/CLTC/CLTB/CLTA/AP2M1/AP2A2/AP2A1/AP1M1/AFTPH	15
GO:0034719	SMN-Sm protein complex	9/1420	18/19659	1.39543936677714e-06	1.07138733604779e-05	6.38148295216215e-06	STRAP/SNRPD3/SNRPD1/SMN2/GEMIN7/GEMIN5/GEMIN4/GEMIN2/DDX20	9
GO:0030125	clathrin vesicle coat	11/1420	28/19659	1.82893095862557e-06	1.38878164001128e-05	8.27197229407284e-06	HIP1R/FCHO2/EPS15/CLTCL1/CLTC/CLTB/CLTA/AP2M1/AP2A2/AP2A1/AFTPH	11
GO:0043034	costamere	9/1420	19/19659	2.48104119362062e-06	1.86347767912158e-05	1.1099394813566e-05	VCL/PLEC/KRT8/ILK/FXR1/FLNC/DAG1/AHNAK2/AHNAK	9
GO:0030127	COPII vesicle coat	8/1420	15/19659	2.95303743724544e-06	2.17079666929425e-05	1.29298727655427e-05	SEC31A/SEC24D/SEC24C/SEC24B/SEC24A/SEC23B/SEC23A/KLHL12	8
GO:0034518	RNA cap binding complex	8/1420	15/19659	2.95303743724544e-06	2.17079666929425e-05	1.29298727655427e-05	RNMT/NCBP2/NCBP1/LSM1/FMR1/EIF4E2/EIF4E/AGO2	8
GO:0016234	inclusion body	19/1420	80/19659	3.02998777203051e-06	2.20391742155061e-05	1.31271492394895e-05	TBK1/SYNE2/SQSTM1/SNCA/RANBP2/PSMC5/PSMC4/NUP98/NBN/HSPA1A/HSP90AB1/GYS1/EPS15/EEF2/DVL2/CLU/CCZ1B/BAG5/ARIH1	19
GO:0030660	Golgi-associated vesicle membrane	23/1420	111/19659	3.61140588129352e-06	2.59945985830607e-05	1.5483110741072e-05	TMED10/SEC31A/SEC24D/SEC24C/SEC24B/SEC24A/SEC23IP/SEC23B/SEC23A/PI4KA/KLHL12/HLA-C/HLA-A/COPG1/COPE/COPB2/COPB1/CLTCL1/CLTC/CLTB/CLTA/AP2A1/AFTPH	23
GO:0002102	podosome	11/1420	30/19659	4.06582554173766e-06	2.88319104234988e-05	1.71730931153751e-05	VCL/TJP1/PTPN12/PALLD/KIF9/HNRNPK/FSCN1/DBNL/CTTN/ARHGEF5/ARHGEF2	11
GO:0000777	condensed chromosome kinetochore	22/1420	104/19659	4.08904084153817e-06	2.88319104234988e-05	1.71730931153751e-05	ZW10/SPOUT1/SPDL1/SPC24/SPAG5/SKA3/SKA2/SEPT2/SEH1L/PPP1CC/PLK1/PHF6/ERCC6L/DYNLT3/DYNC1LI1/CLASP2/CLASP1/CKAP5/CHAMP1/BUB3/BUB1B/AHCTF1	22
GO:0098589	membrane region	46/1420	316/19659	4.17464348304534e-06	2.91381681493367e-05	1.73555087918206e-05	XPO1/TUBA1A/TRAF2/STX12/STOM/SLC9A3R1/SCARB1/S100A10/RIPK1/RANBP2/PRKAR2A/PRKACA/PPP2R1B/PODXL/PARK7/PACSIN2/MAPK1/LY6K/LDHB/ITGB1/ITGA1/INSR/HK1/FLOT1/EZR/EIF5A/EHD2/EEF2/DLG1/DAG1/CXADR/CDH2/CD46/CBL/CAVIN3/CAVIN1/CAPN2/BSG/BICD2/ATP2B1/ATP1B3/ATP1A2/ATP1A1/APP/ANXA2/AHNAK	46
GO:0097504	Gemini of coiled bodies	7/1420	12/19659	5.79488619853172e-06	4.00426636318542e-05	2.38505316171148e-05	ZPR1/SMN2/GEMIN7/GEMIN5/GEMIN4/GEMIN2/DDX20	7
GO:0030016	myofibril	35/1420	218/19659	6.72500050419667e-06	4.60096569148505e-05	2.74046398868254e-05	VCL/SYNE2/SQSTM1/SPTBN1/SMN2/PPP1R12A/PLEC/PDLIM1/PDE4DIP/PALLD/NBR1/MYPN/KRT8/JPH2/JPH1/ILK/HSPB1/GLRX3/FXR1/FLNC/FLNB/FLNA/FHL3/FHL2/FBXO22/ENO1/DST/DCTN4/DAG1/BAG3/ALDOA/AHNAK2/AHNAK/ACTN4/ACTN1	35
GO:0030426	growth cone	29/1420	165/19659	6.85941406525058e-06	4.62918955229206e-05	2.7572749104215e-05	ZPR1/USP9X/SNCA/SHTN1/PALLD/L1CAM/KLC1/KIF5C/KIF5B/ITGA3/IGF2BP1/HSP90AB1/HSP90AA1/HNRNPR/FSCN1/FMR1/FKBP4/EXOC4/EPS8/DOCK7/DICER1/DCTN2/CXADR/CTTN/CBL/BASP1/ARPC3/APP/ABI1	29
GO:0030139	endocytic vesicle	43/1420	293/19659	6.90023913004461e-06	4.62918955229206e-05	2.7572749104215e-05	ZYX/STX7/STX6/STX12/SNX3/SH3KBP1/SCARB1/ROR2/RALA/RAB11A/PIK3R4/PIK3C3/MYO1E/LRP1/LDLR/KIF5B/ITGB5/ITGAV/IGF2R/HYOU1/HSPH1/HSP90B1/HSP90AA1/HLA-C/HLA-A/HIP1R/HBA1/GIPC1/FLNB/FCHO2/EPS15/DVL2/CLTCL1/CLTC/CLTB/CLTA/CAMK2G/CAMK2D/CAMK2A/AP2M1/AP2A2/AP2A1/ANXA11	43
GO:0043292	contractile fiber	36/1420	229/19659	8.12683151423764e-06	5.3996544003252e-05	3.21618534622158e-05	VCL/SYNE2/SQSTM1/SPTBN1/SMN2/PPP1R12A/PLEC/PDLIM1/PDE4DIP/PALLD/NBR1/MYPN/KRT8/JPH2/JPH1/ILK/HSPB1/GLRX3/FXR1/FLNC/FLNB/FLNA/FHL3/FHL2/FBXO22/ENO1/DST/DEK/DCTN4/DAG1/BAG3/ALDOA/AHNAK2/AHNAK/ACTN4/ACTN1	36
GO:0030427	site of polarized growth	29/1420	167/19659	8.73927090515892e-06	5.75127256710935e-05	3.4256189713455e-05	ZPR1/USP9X/SNCA/SHTN1/PALLD/L1CAM/KLC1/KIF5C/KIF5B/ITGA3/IGF2BP1/HSP90AB1/HSP90AA1/HNRNPR/FSCN1/FMR1/FKBP4/EXOC4/EPS8/DOCK7/DICER1/DCTN2/CXADR/CTTN/CBL/BASP1/ARPC3/APP/ABI1	29
GO:0016323	basolateral plasma membrane	34/1420	213/19659	1.02812110021162e-05	6.70218566270026e-05	3.99200943577698e-05	TJP1/TFRC/SLC4A2/SLC12A6/SCRIB/NUMB/MSN/MET/MAP7/LRP1/LDLR/ITGA6/ITGA3/HSP90AB1/FLOT1/EZR/ERBIN/EPS15/EPPK1/DST/DSP/DLG1/DAG1/CXADR/CNNM4/CDH2/CD44/CASK/ATP2B1/ATP1A1/AP2A1/ANXA2/ANXA1/ADAM9	34
GO:0030863	cortical cytoskeleton	21/1420	102/19659	1.04908798937235e-05	6.77495140800271e-05	4.03535075105349e-05	SPTBN1/SPTAN1/SHROOM3/RDX/PLS1/MAPRE1/MAEA/HIP1R/FLOT1/FLNA/EZR/EPB41L2/EPB41/DSTN/CTTN/CLASP1/CDH2/CAPN2/CAP1/AKAP13/ACTN4	21
GO:0044449	contractile fiber part	34/1420	214/19659	1.13910935841677e-05	7.28819043209247e-05	4.34105028402492e-05	VCL/SYNE2/SQSTM1/SPTBN1/SMN2/PPP1R12A/PLEC/PDLIM1/PALLD/NBR1/MYPN/KRT8/JPH2/JPH1/ILK/HSPB1/GLRX3/FXR1/FLNC/FLNB/FLNA/FHL3/FHL2/FBXO22/ENO1/DST/DCTN4/DAG1/BAG3/ALDOA/AHNAK2/AHNAK/ACTN4/ACTN1	34
GO:0044450	microtubule organizing center part	30/1420	179/19659	1.27146934208651e-05	8.0604157374475e-05	4.8010092974971e-05	WDR62/TUBGCP3/TOP2A/TNKS/TCP1/STARD9/SPAG5/ROCK1/PLK1/NUBP2/NUBP1/NEURL4/KRT18/KIF2A/HSPA6/HSPA1A/HOOK3/HERC2/FLOT1/FGFR1OP/DCTN1/CROCC/CLASP1/CKAP5/CEP85/CEP350/CEP170/CCDC14/CAPG/ALMS1	30
GO:0043025	neuronal cell body	61/1420	483/19659	1.38361446426644e-05	8.69161449825555e-05	5.17696895242276e-05	ZPR1/XRN1/TPX2/TOP1/TANC1/STRN/STAU1/SNCA/SMN2/SLC38A2/SLC1A4/SHTN1/ROR2/RIN1/RACK1/PTPRS/PTPRF/PRKAA1/PPP5C/PPP1CA/PMM2/PHAX/MAPK1/MAP1S/MAP1A/LSM1/LRP1/L1CAM/KLC1/KIF5C/ITGA1/INSR/ILK/IL6ST/HSP90AB1/HSP90AA1/HIP1R/HCFC1/GRIK2/GIGYF2/G3BP1/FXR2/FXR1/FMR1/FLNA/FKBP4/EIF5A/EIF4A3/DHX36/DCTN1/CNNM4/CNN3/CKB/CANX/CAD/ATXN10/ATP2B1/ARHGEF7/ARHGEF2/AKAP9/ACSL4	61
GO:0005765	lysosomal membrane	47/1420	344/19659	1.81861307208108e-05	0.000113212759712435	6.74326895385209e-05	WDR81/VPS33B/VPS18/VASN/UBA1/STX7/STOM/SNAP29/SLC12A4/SEH1L/SCARB1/NSF/NCSTN/MGST1/M6PR/LRP1/LITAF/LDLR/IGF2R/HSPA8/HSP90AB1/HPS6/GNB2/GNAQ/GNA11/FLOT1/ECE1/DNAJC13/DAGLB/DAB2/CPNE3/CPNE1/COL6A1/CLTC/CLTA/CCZ1B/ATP6V1B2/ATP11A/AP3D1/AP2M1/AP2A2/AP2A1/AP1M1/ANXA6/ANXA2/ANKFY1/AHNAK	47
GO:0098852	lytic vacuole membrane	47/1420	345/19659	1.96140674147714e-05	0.000121011790925063	7.20780108945076e-05	WDR81/VPS33B/VPS18/VASN/UBA1/STX7/STOM/SNAP29/SLC12A4/SEH1L/SCARB1/NSF/NCSTN/MGST1/M6PR/LRP1/LITAF/LDLR/IGF2R/HSPA8/HSP90AB1/HPS6/GNB2/GNAQ/GNA11/FLOT1/ECE1/DNAJC13/DAGLB/DAB2/CPNE3/CPNE1/COL6A1/CLTC/CLTA/CCZ1B/ATP6V1B2/ATP11A/AP3D1/AP2M1/AP2A2/AP2A1/AP1M1/ANXA6/ANXA2/ANKFY1/AHNAK	47
GO:0005871	kinesin complex	14/1420	54/19659	2.06064978070204e-05	0.000126009645881868	7.50548732421517e-05	KLC2/KLC1/KIFC1/KIF9/KIF5C/KIF5B/KIF4A/KIF3B/KIF2A/KIF21A/KIF15/KIF14/KIF13A/KIF11	14
GO:0008287	protein serine/threonine phosphatase complex	13/1420	48/19659	2.4386215966809e-05	0.000146529349852739	8.72769834601583e-05	STRN/PPP4R1/PPP4C/PPP2R5D/PPP2R5C/PPP2R2A/PPP2R1B/PPP2R1A/PPP2CA/PPP1R12A/PPP1CC/PPP1CB/PPP1CA	13
GO:1903293	phosphatase complex	13/1420	48/19659	2.4386215966809e-05	0.000146529349852739	8.72769834601583e-05	STRN/PPP4R1/PPP4C/PPP2R5D/PPP2R5C/PPP2R2A/PPP2R1B/PPP2R1A/PPP2CA/PPP1R12A/PPP1CC/PPP1CB/PPP1CA	13
GO:0090568	nuclear transcriptional repressor complex	10/1420	30/19659	2.9483089966305e-05	0.000175627716954454	0.000104608785633623	SMARCA5/SIRT1/RBBP7/RBBP4/MTA3/MTA2/DDX20/CHD5/CHD4/CHD3	10
GO:0016607	nuclear speck	50/1420	382/19659	3.18122295028689e-05	0.000187882483645149	0.000111908067796867	ZC3H18/UNC45A/U2AF2/U2AF1L5/TRIP12/TOE1/THRAP3/SUMO1/SRSF3/SRSF2/SRSF11/SRRM2/SRRM1/SNRNP70/SMC4/SF3B1/RNF169/RBM4/RBM39/RAF1/PUM1/PRPF8/PRPF19/PRKACA/PRKAA1/PPP1CC/PIP5K1A/PCBP1/PACSIN2/MOCS2/MAGOH/LUC7L3/HSPA1A/HAUS6/ERBIN/EIF4A3/DYRK1A/DHX36/DDX3X/DDX17/CTR9/COPS4/CNOT7/CHD5/CASC3/BCLAF1/BASP1/ATXN2L/ARL6IP4/AKAP8L	50
GO:1904949	ATPase complex	20/1420	102/19659	3.56546473607091e-05	0.000208791197680085	0.000124361883300957	VCP/SUZ12/SMARCC2/SMARCC1/SMARCA5/RUVBL2/RUVBL1/RFC4/RFC1/RBBP7/RBBP4/MTA3/MTA2/CHD5/CHD4/CHD3/ATP1B3/ATP1A2/ATP1A1/ACTL6A	20
GO:0042641	actomyosin	16/1420	71/19659	3.6181829624031e-05	0.000210097851010129	0.00012514016260943	ZYX/SEPT9/PXN/PTK2/PDLIM7/PDCD6IP/MST1R/ILK/FSCN1/FLNB/FHL3/DCTN4/CNN2/CDC42BPB/ACTN4/ACTN1	16
GO:0000151	ubiquitin ligase complex	39/1420	275/19659	3.97880223365572e-05	0.000229112695288008	0.000136465936259595	ZSWIM8/YPEL5/WDR26/USP47/UBE4B/UBE4A/TRAF2/SUGT1/RNF20/RANBP9/RANBP10/MKLN1/MAEA/LMO7/KLHL13/KLHL12/KCTD5/IKBKG/HSPA8/HSPA1A/FBXW11/ELOB/DNAJA1/DCAF7/CUL4A/CUL1/CDC27/CDC23/CDC16/CAND1/BUB1B/BTRC/BRCC3/BABAM2/ATG3/ARMC8/ARIH1/ANAPC7/ANAPC1	39
GO:0015934	large ribosomal subunit	22/1420	121/19659	5.01106956031622e-05	0.000286169344312273	0.00017045047395247	ZNF622/RPLP2/RPL7/RPL37A/RPL36A/RPL35A/RPL35/RPL31/RPL30/RPL3/RPL27A/RPL27/RPL26L1/RPL26/RPL23A/RPL23/RPL22/RPL15/RPL12/MRPL14/GEMIN5/FXR2	22
GO:0001725	stress fiber	14/1420	59/19659	6.00607016243525e-05	0.000337414185548192	0.000200973336201299	ZYX/SEPT9/PXN/PTK2/PDLIM7/MST1R/ILK/FSCN1/FLNB/FHL3/DCTN4/CNN2/ACTN4/ACTN1	14
GO:0097517	contractile actin filament bundle	14/1420	59/19659	6.00607016243525e-05	0.000337414185548192	0.000200973336201299	ZYX/SEPT9/PXN/PTK2/PDLIM7/MST1R/ILK/FSCN1/FLNB/FHL3/DCTN4/CNN2/ACTN4/ACTN1	14
GO:0032432	actin filament bundle	15/1420	67/19659	6.81941376184349e-05	0.000380017331405956	0.000226348962723328	ZYX/SEPT9/PXN/PTK2/PLS1/PDLIM7/MST1R/ILK/FSCN1/FLNB/FHL3/DCTN4/CNN2/ACTN4/ACTN1	15
GO:0030665	clathrin-coated vesicle membrane	20/1420	107/19659	7.25584443866534e-05	0.00040110308056942	0.000238908225306791	TFRC/ROR2/M6PR/LDLR/IGF2R/HSPA8/HIP1R/FCHO2/EPS15/DBNL/DAB2/CLTCL1/CLTC/CLTB/CLTA/AP2M1/AP2A2/AP2A1/AP1M1/AFTPH	20
GO:0045121	membrane raft	41/1420	304/19659	8.1465741359824e-05	0.000446768470473321	0.000266107810122733	TUBA1A/TRAF2/STX12/STOM/SLC9A3R1/SCARB1/S100A10/RIPK1/PRKAR2A/PRKACA/PPP2R1B/PODXL/PARK7/PACSIN2/MAPK1/LY6K/LDHB/ITGB1/ITGA1/INSR/HK1/FLOT1/EZR/EHD2/EEF2/DLG1/DAG1/CXADR/CDH2/CBL/CAVIN3/CAVIN1/CAPN2/BSG/ATP2B1/ATP1B3/ATP1A2/ATP1A1/APP/ANXA2/AHNAK	41
GO:0005774	vacuolar membrane	50/1420	397/19659	8.60660429468189e-05	0.000468280595875999	0.000278921034332418	WDR81/VPS4A/VPS33B/VPS18/VASN/UBA1/STX7/STOM/SNAP29/SLC12A4/SEH1L/SCARB1/NSF/NCSTN/MGST1/M6PR/LTV1/LRP1/LITAF/LDLR/IGF2R/HSPA8/HSP90AB1/HPS6/GNB2/GNAQ/GNA11/FLOT1/ECE1/DNAJC13/DAGLB/DAB2/CPNE3/CPNE1/COL6A1/CLTC/CLTA/CCZ1B/CALCOCO2/ATP6V1B2/ATP11A/AP3D1/AP2M1/AP2A2/AP2A1/AP1M1/ANXA6/ANXA2/ANKFY1/AHNAK	50
GO:0098857	membrane microdomain	41/1420	305/19659	8.77004651211833e-05	0.000472081148591025	0.00028118474994149	TUBA1A/TRAF2/STX12/STOM/SLC9A3R1/SCARB1/S100A10/RIPK1/PRKAR2A/PRKACA/PPP2R1B/PODXL/PARK7/PACSIN2/MAPK1/LY6K/LDHB/ITGB1/ITGA1/INSR/HK1/FLOT1/EZR/EHD2/EEF2/DLG1/DAG1/CXADR/CDH2/CBL/CAVIN3/CAVIN1/CAPN2/BSG/ATP2B1/ATP1B3/ATP1A2/ATP1A1/APP/ANXA2/AHNAK	41
GO:0030130	clathrin coat of trans-Golgi network vesicle	6/1420	12/19659	8.88141089968644e-05	0.000472081148591025	0.00028118474994149	CLTCL1/CLTC/CLTB/CLTA/AP2A1/AFTPH	6
GO:0034709	methylosome	6/1420	12/19659	8.88141089968644e-05	0.000472081148591025	0.00028118474994149	WDR77/SNRPD3/SNRPD1/PRMT5/PRMT1/CLNS1A	6
GO:0030018	Z disc	22/1420	126/19659	9.40273486824227e-05	0.000495976320149268	0.000295417383164542	SYNE2/SMN2/PPP1R12A/PDLIM1/PALLD/MYPN/KRT8/JPH2/JPH1/HSPB1/GLRX3/FLNC/FLNB/FLNA/FHL3/FHL2/FBXO22/DST/BAG3/AHNAK2/ACTN4/ACTN1	22
GO:0030867	rough endoplasmic reticulum membrane	9/1420	28/19659	0.000102299865955424	0.00052761801027549	0.000314264059742123	UBA1/SRPRA/SEC63/SEC61A1/RPS28/RPS26/RPL27/DERL1/BCAP31	9
GO:0090543	Flemming body	9/1420	28/19659	0.000102299865955424	0.00052761801027549	0.000314264059742123	VPS4A/RALA/PDCD6IP/KIF14/IST1/EXOC4/CHAMP1/CAPG/BIRC6	9
GO:0016581	NuRD complex	7/1420	17/19659	0.000103080219084213	0.00052761801027549	0.000314264059742123	RBBP7/RBBP4/MTA3/MTA2/CHD5/CHD4/CHD3	7
GO:0090545	CHD-type complex	7/1420	17/19659	0.000103080219084213	0.00052761801027549	0.000314264059742123	RBBP7/RBBP4/MTA3/MTA2/CHD5/CHD4/CHD3	7
GO:0030119	AP-type membrane coat adaptor complex	12/1420	48/19659	0.000116701462538347	0.000592946401573512	0.00035317547873447	VPS33B/VPS18/HIP1R/FCHO2/EPS15/AP3S2/AP3D1/AP2M1/AP2A2/AP2A1/AP1M1/AFTPH	12
GO:0031674	I band	23/1420	137/19659	0.000122306517165705	0.000616889075631403	0.00036743640577634	SYNE2/SMN2/PPP1R12A/PDLIM1/PALLD/MYPN/KRT8/JPH2/JPH1/HSPB1/GLRX3/FLNC/FLNB/FLNA/FHL3/FHL2/FBXO22/DST/BAG3/ALDOA/AHNAK2/ACTN4/ACTN1	23
GO:0045334	clathrin-coated endocytic vesicle	14/1420	63/19659	0.000128640985370005	0.000644137107903433	0.00038366609671756	ROR2/MYO1E/LDLR/HIP1R/FCHO2/EPS15/DVL2/CLTCL1/CLTC/CLTB/CLTA/AP2M1/AP2A2/AP2A1	14
GO:0033267	axon part	47/1420	373/19659	0.000136869053115569	0.000680406587790349	0.000405269214450493	ZPR1/USP9X/TPX2/TANC1/SYBU/SPTBN1/SNCA/SHTN1/PALLD/MAP1A/L1CAM/KLC1/KIF5C/KIF5B/KIF4A/KIF3B/ITGA3/ILK/IGF2BP1/HSPB1/HSPA8/HSP90AB1/HSP90AA1/HNRNPR/GRIK2/GIT1/FSCN1/FMR1/FKBP4/EXOC4/EPS8/DST/DOCK7/DLG1/DICER1/DCTN2/DAG1/CXADR/CTTN/CBL/CAD/BASP1/ARPC3/APP/AP3S2/AP3D1/ABI1	47
GO:0018995	host	9/1420	29/19659	0.000138880004814213	0.000680610520046956	0.000405390682212446	XPO1/TOP2B/TOP2A/PI4KA/KPNB1/KPNA3/KPNA1/FMR1/CNOT7	9
GO:0043657	host cell	9/1420	29/19659	0.000138880004814213	0.000680610520046956	0.000405390682212446	XPO1/TOP2B/TOP2A/PI4KA/KPNB1/KPNA3/KPNA1/FMR1/CNOT7	9
GO:0005798	Golgi-associated vesicle	27/1420	175/19659	0.000145224346550616	0.000706690306101941	0.000420924532996967	TMED10/SEC31A/SEC24D/SEC24C/SEC24B/SEC24A/SEC23IP/SEC23B/SEC23A/PI4KA/LMAN2/KLHL12/IGF2R/HLA-C/HLA-A/ERGIC2/COPG1/COPE/COPB2/COPB1/CLTCL1/CLTC/CLTB/CLTA/APP/AP2A1/AFTPH	27
GO:0030688	preribosome, small subunit precursor	6/1420	13/19659	0.000154852085974026	0.000748271268587774	0.000445691318482473	TSR1/RRP1B/RIOK2/RIOK1/NOB1/LTV1	6
GO:0030017	sarcomere	29/1420	197/19659	0.00019436598141255	0.000932686758028276	0.000555534347458384	SYNE2/SQSTM1/SPTBN1/SMN2/PPP1R12A/PDLIM1/PALLD/NBR1/MYPN/KRT8/JPH2/JPH1/ILK/HSPB1/GLRX3/FLNC/FLNB/FLNA/FHL3/FHL2/FBXO22/ENO1/DST/DCTN4/BAG3/ALDOA/AHNAK2/ACTN4/ACTN1	29
GO:0042383	sarcolemma	22/1420	133/19659	0.000211911437221982	0.00100494203745393	0.000598571614966087	VCL/SNTB1/SLC38A2/RDX/PLEC/KRT8/ITGB1/FLOT1/FLNC/EZR/DLG1/DAG1/COL6A1/CDH2/CAMK2D/BSG/ATP1A2/ATP1A1/ANXA2/ANXA1/AHNAK2/AHNAK	22
GO:0098858	actin-based cell projection	29/1420	198/19659	0.000212332181574926	0.00100494203745393	0.000598571614966087	SYNE2/SLC9A3R1/SHTN1/SCARB1/RDX/PODXL/OSBPL3/MSN/ITGB1/ITGAV/ITGA6/ITGA3/INPPL1/IGF2BP1/FSCN1/FMR1/FARP1/EZR/EXOC4/EPS8L2/EPS8/DYNC1H1/DAG1/CXADR/CD44/ATP6V1B2/APP/AP2A1/ABI1	29
GO:0032587	ruffle membrane	17/1420	91/19659	0.000247792174850656	0.00116479178790342	0.000693782601980713	TLN1/RPS3/RAC1/PIP5K1A/PACSIN2/MACF1/ITGB1/ITGAV/ITGA5/HIP1R/EZR/EPS8L2/EPS8/EPHA2/DIAPH1/CLASP2/ARHGEF2	17
GO:0005769	early endosome	43/1420	341/19659	0.000254200747943189	0.00117212096658832	0.00069814806601574	WDR81/WASF2/VPS4A/VPS33B/VPS28/VPS18/USP8/USP10/TFRC/STX7/STX6/STX12/SNX3/SNX27/SNX12/RCC2/RABGEF1/RABEP2/RAB11FIP5/PACSIN2/NUMB/MAPK1/MAP2K1/LRP1/LITAF/LDLR/KIFC1/IGF2R/HPS6/HLA-C/HLA-A/GRIPAP1/FLOT1/EPS15/DNAJC13/DERL1/DBNL/ATP9A/ATP11A/APP/ANXA2/ANXA1/ANKFY1	43
GO:0012510	trans-Golgi network transport vesicle membrane	6/1420	14/19659	0.000254440151936683	0.00117212096658832	0.00069814806601574	CLTCL1/CLTC/CLTB/CLTA/AP2A1/AFTPH	6
GO:0036020	endolysosome membrane	6/1420	14/19659	0.000254440151936683	0.00117212096658832	0.00069814806601574	LDLR/CLTC/CLTA/AP2M1/AP2A2/AP2A1	6
GO:0043197	dendritic spine	25/1420	164/19659	0.000303859458985633	0.00139050917986141	0.000828226200511554	USP8/STRN/RAC1/PTK2/PSMC2/PRKACA/PPP1CC/PPP1CA/ITGB1/IGF2BP1/HIP1R/GIPC1/FXR2/FXR1/FMR1/FARP1/CTTN/COMT/CNN3/CANX/CAMK2A/ATP2B1/ATP1A2/ARFGEF2/APP	25
GO:0005766	primary lysosome	24/1420	155/19659	0.000313679020654723	0.00141668106713996	0.000843814909363583	VCP/UNC13D/TXNDC5/STX7/STOM/SNAP29/PYGB/PRKCD/PRDX6/PA2G4/NCSTN/MGST1/MAPK1/IST1/GDI2/DYNC1H1/DNAJC13/CPNE3/CPNE1/CCT8/CCT2/CAP1/ANXA2/ANXA11	24
GO:0042582	azurophil granule	24/1420	155/19659	0.000313679020654723	0.00141668106713996	0.000843814909363583	VCP/UNC13D/TXNDC5/STX7/STOM/SNAP29/PYGB/PRKCD/PRDX6/PA2G4/NCSTN/MGST1/MAPK1/IST1/GDI2/DYNC1H1/DNAJC13/CPNE3/CPNE1/CCT8/CCT2/CAP1/ANXA2/ANXA11	24
GO:0035145	exon-exon junction complex	7/1420	20/19659	0.000338920043152574	0.0015207386351846	0.000905794510407769	UPF3B/UPF1/THRAP3/TDRD3/MAGOH/EIF4A3/CASC3	7
GO:0044309	neuron spine	25/1420	166/19659	0.000366855686589304	0.00163546631892393	0.000974129531113194	USP8/STRN/RAC1/PTK2/PSMC2/PRKACA/PPP1CC/PPP1CA/ITGB1/IGF2BP1/HIP1R/GIPC1/FXR2/FXR1/FMR1/FARP1/CTTN/COMT/CNN3/CANX/CAMK2A/ATP2B1/ATP1A2/ARFGEF2/APP	25
GO:0030122	AP-2 adaptor complex	6/1420	15/19659	0.000398204527536426	0.00176384184953635	0.00105059359154347	HIP1R/FCHO2/EPS15/AP2M1/AP2A2/AP2A1	6
GO:0000791	euchromatin	9/1420	33/19659	0.000411184088680874	0.0018097337915827	0.00107792811715871	UHRF1/TRIM28/SIRT1/RUVBL2/RRP1B/RBMX/KLF4/HIST1H1C/HIST1H1A	9
GO:0099738	cell cortex region	10/1420	40/19659	0.000428124513163256	0.00187236733288487	0.00111523440804019	PHLDB2/PHLDB1/EPB41L2/EPB41/ENO1/DCTN1/CLTB/CLTA/CLASP2/CLASP1	10
GO:0044291	cell-cell contact zone	14/1420	71/19659	0.000481453379507638	0.00209235399521873	0.00124626462355171	VCL/SCRIB/NECTIN2/ITGB1/FLOT1/DSP/DSG2/DLG1/CXADR/CDH2/ATP1A2/ATP1A1/AHNAK/ACTN1	14
GO:0005720	nuclear heterochromatin	9/1420	34/19659	0.000523715352558958	0.00224801022154042	0.00133897783018098	UHRF1/TRIM28/TNKS1BP1/TCP1/SUZ12/SIRT1/NCAPD3/HIST1H1B/EED	9
GO:0061695	transferase complex, transferring phosphorus-containing groups	34/1420	259/19659	0.000523776621806089	0.00224801022154042	0.00133897783018098	WDR61/TAF10/TADA3/SIK2/RPRD1B/RPAP2/PRPSAP2/PRPS2/PRPS1/PRKAR2A/PRKAG1/PRKAA1/POLR3A/POLR2J3/POLR2C/POLR2B/POLR2A/POLR1C/POLD2/POLA2/POLA1/PIK3R4/PIK3C3/PIK3C2A/PHKB/PFKP/PFKL/MMS19/INSR/IKBKG/IGF1R/ERC1/CTR9/CHD6	34
GO:0150034	distal axon	36/1420	280/19659	0.000542075001313889	0.00231218411054258	0.0013772015952809	ZPR1/USP9X/TANC1/SNCA/SHTN1/PALLD/L1CAM/KLC1/KIF5C/KIF5B/ITGA3/ILK/IGF2BP1/HSPA8/HSP90AB1/HSP90AA1/HNRNPR/GRIK2/GIT1/FSCN1/FMR1/FKBP4/EXOC4/EPS8/DOCK7/DICER1/DCTN2/CXADR/CTTN/CBL/CAD/BASP1/ARPC3/APP/AP3D1/ABI1	36
GO:0031965	nuclear membrane	38/1420	302/19659	0.0005886433383537	0.00249541439756078	0.0014863386845095	YBX1/XPO1/TXLNG/TRA2B/TOR1AIP1/TNPO2/TNPO1/TNKS/TMEM43/SYNE2/SUMO1/SNCA/SMAD1/SLC16A3/SIRT1/RCC1/RANBP2/PUM2/OSBPL3/NUP98/NUP93/NDC1/MTDH/MATR3/LBR/KPNB1/KPNA4/IPO5/IPO4/GNAQ/ERBIN/DNAJC2/CPNE1/CEPT1/CASC3/APEH/ANKRD17/AHCTF1	38
GO:0030014	CCR4-NOT complex	6/1420	16/19659	0.000598328578176571	0.00250572756072734	0.00149248149325065	TNKS1BP1/CNOT9/CNOT7/CNOT6L/CNOT3/CNOT1	6
GO:0030128	clathrin coat of endocytic vesicle	6/1420	16/19659	0.000598328578176571	0.00250572756072734	0.00149248149325065	HIP1R/FCHO2/EPS15/AP2M1/AP2A2/AP2A1	6
GO:0120111	neuron projection cytoplasm	15/1420	81/19659	0.000619029671419038	0.0025768042346419	0.00153481675031607	SYBU/MAPK1/MAP1A/KIF5C/KIF5B/KIF4A/KIF3B/HSPB1/HIP1R/GRIK2/FMR1/DST/CANX/AP3S2/AP3D1	15
GO:0000159	protein phosphatase type 2A complex	7/1420	22/19659	0.000656064362594467	0.00268389020033185	0.00159860014979016	STRN/PPP2R5D/PPP2R5C/PPP2R2A/PPP2R1B/PPP2R1A/PPP2CA	7
GO:0044215	other organism	9/1420	35/19659	0.000660291366217676	0.00268389020033185	0.00159860014979016	XPO1/TOP2B/TOP2A/PI4KA/KPNB1/KPNA3/KPNA1/FMR1/CNOT7	9
GO:0044216	other organism cell	9/1420	35/19659	0.000660291366217676	0.00268389020033185	0.00159860014979016	XPO1/TOP2B/TOP2A/PI4KA/KPNB1/KPNA3/KPNA1/FMR1/CNOT7	9
GO:0044217	other organism part	9/1420	35/19659	0.000660291366217676	0.00268389020033185	0.00159860014979016	XPO1/TOP2B/TOP2A/PI4KA/KPNB1/KPNA3/KPNA1/FMR1/CNOT7	9
GO:0016363	nuclear matrix	18/1420	108/19659	0.000701479006283819	0.00282415731681834	0.00168214717172058	XPOT/UHRF1/SRRM1/SRPK1/RUVBL2/RUVBL1/PRKCD/POLA1/PHB2/MATR3/MAEA/KRT8/KIF4A/DCAF7/CASK/CAD/AKAP8L/AHCTF1	18
GO:0120114	Sm-like protein family complex	19/1420	117/19659	0.000702974035445377	0.00282415731681834	0.00168214717172058	STRAP/SNRPD3/SNRPD1/SNRNP70/SNRNP200/SMN2/SF3B3/SF3B1/PRPF8/LUC7L3/LSM2/LSM1/GEMIN7/GEMIN5/GEMIN4/GEMIN2/DDX20/CLNS1A/CCDC97	19
GO:0005881	cytoplasmic microtubule	13/1420	66/19659	0.000765665065918686	0.00305823445404516	0.00182157006859876	TUBA1A/TPT1/TMEM214/MID1/MAPRE2/MAPRE1/GRAMD2B/DYNLT3/CLIP2/CLIP1/CLASP2/CLASP1/ARFGEF2	13
GO:0030864	cortical actin cytoskeleton	14/1420	75/19659	0.000855612659224755	0.00339786406623164	0.00202386297493575	SPTBN1/SPTAN1/SHROOM3/RDX/PLS1/MAEA/HIP1R/FLOT1/EPB41L2/DSTN/CDH2/CAPN2/CAP1/AKAP13	14
GO:0031143	pseudopodium	6/1420	17/19659	0.0008684640467724	0.00341265009406858	0.00203266994711069	RAF1/MSN/MAPK1/CAPN2/ACTN4/ACTN1	6
GO:0045178	basal part of cell	11/1420	51/19659	0.000869213337997207	0.00341265009406858	0.00203266994711069	PHLDB2/PHLDB1/MET/ITGA6/ITGA1/ERBIN/EPS15/DST/DOCK7/CLASP2/CLASP1	11
GO:0031256	leading edge membrane	24/1420	167/19659	0.000941465295427811	0.00365478943337426	0.00217689491728134	TLN1/SYNE2/SPTBN1/RPS3/RAC1/PLXND1/PIP5K1A/PACSIN2/MACF1/ITGB1/ITGAV/ITGA5/INSR/HIP1R/EZR/EPS8L2/EPS8/EPHA2/DIAPH1/CSPG4/CLASP2/CD44/ATP2B1/ARHGEF2	24
GO:0055037	recycling endosome	24/1420	167/19659	0.000941465295427811	0.00365478943337426	0.00217689491728134	VPS51/VPS33B/UNC13D/TUBA1A/TFRC/STX7/STX12/SCAMP3/SCAMP1/RAC1/RABGEF1/RAB11FIP5/RAB11A/PACSIN2/OPTN/NDRG1/ITGB1/HLA-C/HLA-A/GRIPAP1/EHD2/ATP9A/ATP11A/ARFGEF2	24
GO:0044853	plasma membrane raft	17/1420	102/19659	0.000975196761864613	0.00376335973392443	0.0022415624281582	SCARB1/PRKAR2A/PRKACA/PACSIN2/MAPK1/INSR/FLOT1/EZR/EHD2/DAG1/CDH2/CBL/CAVIN3/CAVIN1/ATP1B3/ATP1A2/ATP1A1	17
GO:0070603	SWI/SNF superfamily-type complex	14/1420	76/19659	0.000980325256304482	0.00376335973392443	0.0022415624281582	SUZ12/SMARCC2/SMARCC1/SMARCA5/RUVBL2/RUVBL1/RBBP7/RBBP4/MTA3/MTA2/CHD5/CHD4/CHD3/ACTL6A	14
GO:0000940	condensed chromosome outer kinetochore	5/1420	12/19659	0.00100573858508894	0.00383713198663706	0.00228550324742949	SPDL1/SKA3/SKA2/PLK1/BUB1B	5
GO:0030140	trans-Golgi network transport vesicle	8/1420	30/19659	0.00101064836695795	0.00383713198663706	0.00228550324742949	TMED10/IGF2R/CLTCL1/CLTC/CLTB/CLTA/AP2A1/AFTPH	8
GO:0005657	replication fork	13/1420	68/19659	0.00102675821448764	0.00387699413230032	0.00230924625749018	UHRF1/TOP1/SMARCA5/RPA2/RFC4/RFC1/PRPF19/POLD2/POLA2/POLA1/NBN/DNMT1/BAZ1B	13
GO:0005791	rough endoplasmic reticulum	15/1420	86/19659	0.00117963467143663	0.00443004107588431	0.00263865650189773	UBA1/STAU1/SRPRA/SNCA/SEC63/SEC61A1/RPS28/RPS26/RPS23/RPL27/DERL1/CCDC47/CANX/BCAP31/APP	15
GO:1904115	axon cytoplasm	11/1420	53/19659	0.00121807264847314	0.00454966594645913	0.00270990842419913	SYBU/MAP1A/KIF5C/KIF5B/KIF4A/KIF3B/HSPB1/FMR1/DST/AP3S2/AP3D1	11
GO:0005741	mitochondrial outer membrane	25/1420	180/19659	0.00122716977358627	0.00455900168574254	0.0027154690519085	VDAC3/VDAC2/SNCA/RAF1/RAB11FIP5/PPP1CC/PHB2/MYO19/MGST1/MFN2/MFF/MAVS/MARC1/HK1/HADHB/DNM1L/DDX3X/COASY/CISD2/ARMCX3/ANKZF1/AKAP1/AIFM2/ACSL4/ACSL3	25
GO:0030131	clathrin adaptor complex	8/1420	31/19659	0.00127692539332211	0.00471847832505657	0.00281045780348407	HIP1R/FCHO2/EPS15/AP2M1/AP2A2/AP2A1/AP1M1/AFTPH	8
GO:0005814	centriole	20/1420	133/19659	0.00138374757598101	0.0050860083776749	0.0030293689933291	WDR62/TUBGCP3/TOP2A/STARD9/ROCK1/PLK1/NUBP2/NUBP1/NEURL4/KIF2A/HSPA6/HSPA1A/HERC2/FGFR1OP/DCTN1/CROCC/CEP350/CEP170/CAPG/ALMS1	20
GO:0012507	ER to Golgi transport vesicle membrane	12/1420	62/19659	0.00141551508775074	0.00517524299278181	0.00308251962857443	TMED10/SEC31A/SEC24D/SEC24C/SEC24B/SEC24A/SEC23IP/SEC23B/SEC23A/KLHL12/HLA-C/HLA-A	12
GO:0005719	nuclear euchromatin	7/1420	25/19659	0.00152717509816923	0.00555409469913125	0.00330817431237766	TRIM28/SIRT1/RUVBL2/RBMX/KLF4/HIST1H1C/HIST1H1A	7
GO:0010008	endosome membrane	51/1420	462/19659	0.00164416944816209	0.0059482779512042	0.00354296089408309	WDR81/WDR44/VPS4A/VPS37C/VPS33B/VPS28/VPS18/USP8/UBA1/TFRC/TBK1/STX7/STX12/SNX3/SNX27/SCAMP3/SCAMP1/RIPK1/RCC2/RAC1/RABGEF1/RAB11FIP5/RAB11A/PLIN3/PACSIN2/OPTN/NDRG1/LTV1/LITAF/LDLR/KIF13A/INSR/HPS6/HLA-C/HLA-A/GRIPAP1/EPS15/EHD2/ECE1/DNAJC13/CLTC/CLTA/ATP9A/AP3D1/AP2M1/AP2A2/AP2A1/ANXA6/ANXA2/ANXA1/ANKFY1	51
GO:0044295	axonal growth cone	7/1420	26/19659	0.00196102213218131	0.00705763694446501	0.00420372617150707	SHTN1/L1CAM/KIF5C/KIF5B/HSP90AB1/HSP90AA1/FKBP4	7
GO:0030684	preribosome	13/1420	73/19659	0.00201899531708245	0.00722863090209314	0.00430557496034491	ZNF622/TSR1/RRP1B/RPS7/RIOK2/RIOK1/NOB1/LTV1/LAS1L/FBL/EIF6/EBNA1BP2/BTRC	13
GO:0031253	cell projection membrane	39/1420	334/19659	0.00206081654738937	0.0073403311043611	0.00437210672831928	TLN1/SYNE2/SPTBN1/SNAP29/SLC9A3R1/SEPT2/SCARB1/RPS3/RAC1/PODXL/PLXND1/PIP5K1A/PACSIN2/MSN/MFSD10/MAPRE1/MACF1/ITGB1/ITGAV/ITGA5/ITGA3/INSR/HSP90AB1/HIP1R/FSCN1/EZR/EPS8L2/EPS8/EPS15/EPHA2/DLG1/DIAPH1/CSPG4/CLTB/CLASP2/CD44/CASK/ATP2B1/ARHGEF2	39
GO:0035578	azurophil granule lumen	15/1420	91/19659	0.00211714198963662	0.00750228264019951	0.00446856959755961	VCP/UNC13D/TXNDC5/PYGB/PRKCD/PRDX6/PA2G4/MAPK1/IST1/GDI2/DYNC1H1/CCT8/CCT2/CAP1/ANXA2	15
GO:0036019	endolysosome	6/1420	20/19659	0.00225466434642966	0.00794884216011681	0.00473455295088076	LDLR/CLTC/CLTA/AP2M1/AP2A2/AP2A1	6
GO:0000790	nuclear chromatin	42/1420	369/19659	0.00230716938969891	0.00809266014356319	0.00482021496859351	UHRF1/TRIM28/TNKS1BP1/TELO2/TCP1/SUZ12/STAT3/STAT1/SMARCC2/SMARCC1/SMARCA5/SMAD2/SIRT1/SIN3A/RUVBL2/RUVBL1/RELA/RCC1/RBMX/RBBP7/RBBP4/PAWR/NCAPD3/NASP/MTA3/MTA2/MCMBP/KLF4/IPO4/HNRNPK/HIST1H1C/HIST1H1B/HIST1H1A/EED/DHX9/DFFA/CHD5/CHD4/CHD3/CHAF1B/CCAR2/ACTL6A	42
GO:0030134	COPII-coated ER to Golgi transport vesicle	15/1420	93/19659	0.00263495498573449	0.0091700562021227	0.00546194222717644	TMED10/SEC31A/SEC24D/SEC24C/SEC24B/SEC24A/SEC23IP/SEC23B/SEC23A/LMAN2/KLHL12/HLA-C/HLA-A/ERGIC2/APP	15
GO:0017053	transcriptional repressor complex	14/1420	84/19659	0.00264087002058237	0.0091700562021227	0.00546194222717644	SMARCA5/SIRT1/SIN3A/RELB/RCOR1/RBBP7/RBBP4/MTA3/MTA2/HDGF/DDX20/CHD5/CHD4/CHD3	14
GO:0005680	anaphase-promoting complex	6/1420	21/19659	0.00296578894395958	0.0101958216929158	0.00607291687398898	CDC27/CDC23/CDC16/BUB1B/ANAPC7/ANAPC1	6
GO:0030904	retromer complex	6/1420	21/19659	0.00296578894395958	0.0101958216929158	0.00607291687398898	SNX3/SNX27/M6PR/DENND4C/DCTN1/ANKFY1	6
GO:0014704	intercalated disc	10/1420	51/19659	0.00312658571334897	0.0106953996431888	0.00637047948889759	VCL/ITGB1/DSP/DSG2/DLG1/CXADR/CDH2/ATP1A2/ATP1A1/ACTN1	10
GO:0055038	recycling endosome membrane	13/1420	77/19659	0.00329037824316933	0.0112002530346306	0.00667118430427384	STX12/SCAMP3/SCAMP1/RAC1/RAB11FIP5/RAB11A/PACSIN2/OPTN/NDRG1/HLA-C/HLA-A/GRIPAP1/EHD2	13
GO:0030658	transport vesicle membrane	26/1420	204/19659	0.00337924839758837	0.0113905397206515	0.0067845243823212	TMED10/STX6/STX12/SNTB2/SNCA/SEC31A/SEC24D/SEC24C/SEC24B/SEC24A/SEC23IP/SEC23B/SEC23A/SCAMP1/RAB11FIP5/PTPRS/KLHL12/HLA-C/HLA-A/DNM1L/CLTCL1/CLTC/CLTB/CLTA/AP2A1/AFTPH	26
GO:0031968	organelle outer membrane	26/1420	204/19659	0.00337924839758837	0.0113905397206515	0.0067845243823212	VDAC3/VDAC2/SYNE2/SNCA/RAF1/RAB11FIP5/PPP1CC/PHB2/MYO19/MGST1/MFN2/MFF/MAVS/MARC1/HK1/HADHB/DNM1L/DDX3X/COASY/CISD2/ARMCX3/ANKZF1/AKAP1/AIFM2/ACSL4/ACSL3	26
GO:0005778	peroxisomal membrane	11/1420	60/19659	0.00344522044688931	0.0115007117333358	0.00685014591779161	TTC1/SLC27A2/PEX6/PEX5/MGST1/MAVS/IMPDH2/FAR1/ACSL4/ACSL3/ACBD5	11
GO:0031903	microbody membrane	11/1420	60/19659	0.00344522044688931	0.0115007117333358	0.00685014591779161	TTC1/SLC27A2/PEX6/PEX5/MGST1/MAVS/IMPDH2/FAR1/ACSL4/ACSL3/ACBD5	11
GO:0030669	clathrin-coated endocytic vesicle membrane	9/1420	44/19659	0.00368634247533755	0.0122464550502801	0.00729433151749486	ROR2/LDLR/HIP1R/FCHO2/EPS15/CLTC/AP2M1/AP2A2/AP2A1	9
GO:0031258	lamellipodium membrane	6/1420	22/19659	0.00383193566197149	0.0126692226910158	0.00754614376142458	SYNE2/PLXND1/ITGAV/EPHA2/CSPG4/CD44	6
GO:0019867	outer membrane	26/1420	206/19659	0.00385684389285284	0.0126908529998158	0.00755902737897473	VDAC3/VDAC2/SYNE2/SNCA/RAF1/RAB11FIP5/PPP1CC/PHB2/MYO19/MGST1/MFN2/MFF/MAVS/MARC1/HK1/HADHB/DNM1L/DDX3X/COASY/CISD2/ARMCX3/ANKZF1/AKAP1/AIFM2/ACSL4/ACSL3	26
GO:0030123	AP-3 adaptor complex	4/1420	10/19659	0.00399720272608014	0.0127608837166877	0.00760073963473974	VPS33B/VPS18/AP3S2/AP3D1	4
GO:0030681	multimeric ribonuclease P complex	4/1420	10/19659	0.00399720272608014	0.0127608837166877	0.00760073963473974	RPP30/POP7/POP4/POP1	4
GO:0031080	nuclear pore outer ring	4/1420	10/19659	0.00399720272608014	0.0127608837166877	0.00760073963473974	SEH1L/NUP98/NUP160/AHCTF1	4
GO:0031313	extrinsic component of endosome membrane	4/1420	10/19659	0.00399720272608014	0.0127608837166877	0.00760073963473974	WDR81/USP8/GRIPAP1/ANXA1	4
GO:0034098	VCP-NPL4-UFD1 AAA ATPase complex	4/1420	10/19659	0.00399720272608014	0.0127608837166877	0.00760073963473974	VCP/NPLOC4/FAF1/DERL1	4
GO:0035253	ciliary rootlet	4/1420	10/19659	0.00399720272608014	0.0127608837166877	0.00760073963473974	KIF5C/KIF5B/CROCC/APP	4
GO:0034708	methyltransferase complex	17/1420	116/19659	0.00400739763606547	0.0127608837166877	0.00760073963473974	WDR77/SUZ12/SNRPD3/SNRPD1/SIRT1/RUVBL2/RUVBL1/RNMT/RIOK1/RBBP7/RBBP4/PRMT5/PRMT1/LAS1L/HCFC1/EED/CLNS1A	17
GO:0030133	transport vesicle	42/1420	381/19659	0.00412422568929514	0.0130726603270777	0.00778644251334814	VDAC2/UNC13D/TMED10/STX7/STX6/STX12/SNTB2/SNCA/SEC31A/SEC24D/SEC24C/SEC24B/SEC24A/SEC23IP/SEC23B/SEC23A/SCAMP1/RAB11FIP5/RAB11A/PTPRS/PLIN3/MFF/M6PR/KLHL12/IGF2R/HLA-C/HLA-A/GOLGA5/GIPC1/ERP29/DNM1L/COPS4/COPG1/COPE/COPB2/COPB1/CLTCL1/CLTC/CLTB/CLTA/AP2A1/AFTPH	42
GO:0035098	ESC/E(Z) complex	5/1420	16/19659	0.00434834342597015	0.0136577513970244	0.00813493913662359	SUZ12/SIRT1/RBBP7/RBBP4/EED	5
GO:0071437	invadopodium	5/1420	16/19659	0.00434834342597015	0.0136577513970244	0.00813493913662359	MSN/ITGB1/ITGA3/FSCN1/EZR	5
GO:0005903	brush border	15/1420	98/19659	0.00439956625787464	0.0137561098832189	0.00819352420494873	SLC9A3R1/SLC38A2/PLS1/PLEC/MYO1E/MFSD10/HSP90AB1/GIPC1/FLNB/FLII/EZR/EPS8/DNM1L/ACTN4/ACTN1	15
GO:0055029	nuclear DNA-directed RNA polymerase complex	16/1420	108/19659	0.00462676856166355	0.0144013381806735	0.00857784024471526	WDR61/TAF10/TADA3/RPRD1B/RPAP2/POLR3A/POLR2J3/POLR2C/POLR2B/POLR2A/POLR1C/POLA2/POLA1/MMS19/CTR9/CHD6	16
GO:0031528	microvillus membrane	6/1420	23/19659	0.00487211915750747	0.0150970149678819	0.00899220481749077	SLC9A3R1/SCARB1/PODXL/MSN/ITGAV/EZR	6
GO:0000428	DNA-directed RNA polymerase complex	16/1420	109/19659	0.00506860508964631	0.0156357415935072	0.0093130854795663	WDR61/TAF10/TADA3/RPRD1B/RPAP2/POLR3A/POLR2J3/POLR2C/POLR2B/POLR2A/POLR1C/POLA2/POLA1/MMS19/CTR9/CHD6	16
GO:0005770	late endosome	29/1420	243/19659	0.00531694601100416	0.0163289319715728	0.00972596907743918	WDR81/VPS4A/VPS37C/VPS33B/VPS28/VPS18/UNC13D/TPT1/STX7/SQSTM1/RAB11A/PIK3R4/PIK3C3/NBR1/MAPK1/MAP2K1/M6PR/LTV1/LITAF/LDLR/KIDINS220/IGF2R/HSPA8/FYCO1/DERL1/CLTCL1/CCZ1B/ANXA6/ANXA2	29
GO:0044452	nucleolar part	23/1420	180/19659	0.00543769221909816	0.0166258642628178	0.0099028302639375	UBE2I/TXNRD1/TOP1/TCOF1/SUMO1/SMARCA5/RRP1B/RPP30/RNMT/RAE1/POP7/POP1/POLR1C/NOLC1/MTDH/MALT1/FBL/EZR/EIF3L/EEF1D/DAB2/CD3EAP/BTRC	23
GO:1904724	tertiary granule lumen	10/1420	55/19659	0.00550813091643775	0.0167670416883634	0.0099869194914313	YPEL5/SPTAN1/ILF2/GOLGA7/DBNL/CNN2/CDA/ARMC8/ALDOC/ALDOA	10
GO:0005665	RNA polymerase II, core complex	5/1420	17/19659	0.00579829316730255	0.0174961597319042	0.010421202612803	POLR2J3/POLR2C/POLR2B/POLR2A/CHD6	5
GO:0090723	growth cone part	5/1420	17/19659	0.00579829316730255	0.0174961597319042	0.010421202612803	ITGA3/FMR1/EXOC4/ARPC3/APP	5
GO:0008305	integrin complex	7/1420	32/19659	0.00686306083647793	0.020619021904375	0.0122812667600131	ITGB5/ITGB1/ITGAV/ITGA6/ITGA5/ITGA3/ITGA1	7
GO:0008023	transcription elongation factor complex	10/1420	57/19659	0.00713685468957798	0.0213487731190406	0.012715927015835	WDR61/SUPT16H/NELFE/ERCC6/ELP4/ELP3/ELP2/ELOC/ELOB/CTR9	10
GO:0030880	RNA polymerase complex	16/1420	113/19659	0.00719157616295526	0.0214197376232849	0.0127581954615041	WDR61/TAF10/TADA3/RPRD1B/RPAP2/POLR3A/POLR2J3/POLR2C/POLR2B/POLR2A/POLR1C/POLA2/POLA1/MMS19/CTR9/CHD6	16
GO:0070820	tertiary granule	21/1420	164/19659	0.00748490454757131	0.022197721211896	0.0132215842697103	YPEL5/UBR4/STX7/STOM/SPTAN1/RAC1/LGALS3/ILF2/GOLGA7/DYNC1LI1/DSP/DIAPH1/DBNL/COPB1/CNN2/CDA/ATP11A/ARMC8/AP2A2/ALDOC/ALDOA	21
GO:0099243	extrinsic component of synaptic membrane	4/1420	12/19659	0.00838451994460108	0.0247594157338434	0.0147474012520874	SCRIB/KPNA2/CRKL/AKAP9	4
GO:0005901	caveola	12/1420	77/19659	0.00889366795289692	0.0261511683210714	0.0155763680608407	SCARB1/PACSIN2/MAPK1/INSR/FLOT1/EHD2/CBL/CAVIN3/CAVIN1/ATP1B3/ATP1A2/ATP1A1	12
GO:0016235	aggresome	8/1420	42/19659	0.00943001471162053	0.0274942623026573	0.0163763524416772	TBK1/SYNE2/SQSTM1/HSPA1A/EPS15/EEF2/DVL2/CCZ1B	8
GO:0043596	nuclear replication fork	8/1420	42/19659	0.00943001471162053	0.0274942623026573	0.0163763524416772	TOP1/SMARCA5/RPA2/PRPF19/POLD2/POLA2/POLA1/BAZ1B	8
GO:0071682	endocytic vesicle lumen	5/1420	19/19659	0.00965701910131834	0.0279625522750477	0.0166552790609241	HYOU1/HSPH1/HSP90B1/HSP90AA1/HBA1	5
GO:0051233	spindle midzone	7/1420	34/19659	0.00967156294317859	0.0279625522750477	0.0166552790609241	RCC2/PLK1/MAPRE2/MAPRE1/KIF14/CTTN/APP	7
GO:0005684	U2-type spliceosomal complex	12/1420	78/19659	0.00983919480208672	0.028328681701008	0.0168733559983154	U2AF2/SRRM2/SNRPD3/SNRPD1/SNRNP70/SF3B3/SF3B1/PRPF8/PRPF19/LUC7L3/LSM2/AQR	12
GO:0000152	nuclear ubiquitin ligase complex	8/1420	43/19659	0.0108702186549281	0.0311673074296901	0.0185641209612443	CDC27/CDC23/CDC16/BUB1B/BRCC3/BABAM2/ANAPC7/ANAPC1	8
GO:0043198	dendritic shaft	7/1420	35/19659	0.0113534736478084	0.0322849806198997	0.0192298384071609	NSF/MAP1A/ILK/GIPC1/FLNA/ARHGEF2/APP	7
GO:0098636	protein complex involved in cell adhesion	7/1420	35/19659	0.0113534736478084	0.0322849806198997	0.0192298384071609	ITGB5/ITGB1/ITGAV/ITGA6/ITGA5/ITGA3/ITGA1	7
GO:0005884	actin filament	14/1420	99/19659	0.0115870980678746	0.0328142818233662	0.0195451050238955	VPS18/RAC1/PLS1/PAWR/PALLD/MYO9B/FLNA/EZR/DNAJA3/CTTN/ARPC3/ANXA1/AKAP13/ACTN1	14
GO:0005868	cytoplasmic dynein complex	5/1420	20/19659	0.0121244706862812	0.0341959560988585	0.0203680689079955	DYNLT3/DYNLL2/DYNC1LI1/DYNC1I2/DYNC1H1	5
GO:0000794	condensed nuclear chromosome	14/1420	100/19659	0.0126053495025911	0.0354077093751644	0.0210898230873475	WAPL/UBE2I/TOPBP1/RPA2/RCC1/PLK1/NIFK/NCAPH/NCAPD3/NCAPD2/HSPA2/CHEK1/BUB1B/AGO3	14
GO:0005732	small nucleolar ribonucleoprotein complex	6/1420	28/19659	0.0133497256380534	0.0373468033032183	0.0222448017237541	RPP30/POP7/POP4/POP1/NOLC1/FBL	6
GO:0031461	cullin-RING ubiquitin ligase complex	19/1420	153/19659	0.0144162844000877	0.0401679537115345	0.0239251578965801	ZSWIM8/USP47/KLHL13/KLHL12/KCTD5/FBXW11/ELOB/DCAF7/CUL4A/CUL1/CDC27/CDC23/CDC16/CAND1/BUB1B/BTRC/ARIH1/ANAPC7/ANAPC1	19
GO:0032838	plasma membrane bounded cell projection cytoplasm	23/1420	196/19659	0.0145895227891495	0.040487390551415	0.0241154234223524	SYBU/SEPT9/SEPT2/PRKAR2A/PRKACA/PIK3R4/PIK3C3/MAPK1/MAP4/MAP1A/KIF5C/KIF5B/KIF4A/KIF3B/HSPB1/HIP1R/GRIK2/FMR1/DST/CANX/ARFGEF2/AP3S2/AP3D1	23
GO:0031901	early endosome membrane	18/1420	143/19659	0.0148929458495161	0.0407542039771395	0.024274344969246	WDR81/VPS33B/STX7/STX12/SNX3/SNX27/RCC2/RABGEF1/RAB11FIP5/LITAF/HPS6/HLA-C/HLA-A/GRIPAP1/EPS15/DNAJC13/ATP9A/ANXA1	18
GO:0005849	mRNA cleavage factor complex	5/1420	21/19659	0.0149865587307567	0.0407542039771395	0.024274344969246	PIP5K1A/CSTF2T/CSTF2/CPSF1/CLP1	5
GO:0000974	Prp19 complex	4/1420	14/19659	0.0150985184054236	0.0407542039771395	0.024274344969246	U2AF2/PRPF19/POLR2A/HSPA8	4
GO:0030677	ribonuclease P complex	4/1420	14/19659	0.0150985184054236	0.0407542039771395	0.024274344969246	RPP30/POP7/POP4/POP1	4
GO:0031588	nucleotide-activated protein kinase complex	4/1420	14/19659	0.0150985184054236	0.0407542039771395	0.024274344969246	SIK2/PRKAR2A/PRKAG1/PRKAA1	4
GO:0031616	spindle pole centrosome	4/1420	14/19659	0.0150985184054236	0.0407542039771395	0.024274344969246	SPOUT1/NUBP2/NSFL1C/ABRAXAS2	4
GO:0098554	cytoplasmic side of endoplasmic reticulum membrane	4/1420	14/19659	0.0150985184054236	0.0407542039771395	0.024274344969246	RPS28/RPS26/RPL27/DNAJA1	4
GO:0071007	U2-type catalytic step 2 spliceosome	6/1420	29/19659	0.0158288061959795	0.042559163740941	0.0253494295417898	SRRM2/SNRPD3/SNRPD1/PRPF8/PRPF19/AQR	6
GO:0001650	fibrillar center	17/1420	134/19659	0.01640578275643	0.0439395189329192	0.0261716077428158	UBE2I/TXNRD1/TOP1/TCOF1/SUMO1/SMARCA5/RNMT/RAE1/NOLC1/MTDH/MALT1/FBL/EZR/EIF3L/EEF1D/DAB2/CD3EAP	17
GO:0030687	preribosome, large subunit precursor	5/1420	22/19659	0.0182673302215759	0.0487363906683744	0.0290287588564771	ZNF622/RRP1B/LAS1L/EIF6/EBNA1BP2	5
GO:0015030	Cajal body	11/1420	75/19659	0.0184005293411707	0.048902945287496	0.029127963451003	ZPR1/XPO1/TOE1/SRRM2/SMN2/PHAX/NOLC1/LSG1/FMR1/FBL/ARIH1	11
GO:0034451	centriolar satellite	6/1420	30/19659	0.0186085841970243	0.0492664049047654	0.0293444501755858	SPAG5/PLK1/KRT18/HOOK3/FLOT1/CCDC14	6
GO:0016591	RNA polymerase II, holoenzyme	12/1420	85/19659	0.018803458443381	0.0495923274212835	0.0295385787519565	WDR61/TAF10/TADA3/RPRD1B/RPAP2/POLR2J3/POLR2C/POLR2B/POLR2A/MMS19/CTR9/CHD6	12

## Sheet: coipkegg
Supplementary Table 3C. The kegg pathway enriched using the Candidate proteins from CO-IP-MS
KEGG_A_class	KEGG_B_class	Pathway	out (50)	All (8372)	Pvalue	Qvalue	Pathway ID	Genes	K_IDs
Genetic Information Processing	Translation	Nucleocytoplasmic transport	6	112	4.932279e-05	0.00508025	ko03013	ENSG00000082898;ENSG00000108424;ENSG00000124571;ENSG00000184575;ENSG00000198700;ENSG00000205937	K14290+K14293+K14289+K14288+K20224+K14325
Genetic Information Processing	Folding, sorting and degradation	Protein processing in endoplasmic reticulum	6	171	0.00050181	0.0258432	ko04141	ENSG00000067167;ENSG00000115275;ENSG00000134910;ENSG00000138073;ENSG00000148719;ENSG00000167671	K14010+K01228+K07151+K14003+K09518+K14011
Genetic Information Processing	Translation	Ribosome biogenesis in eukaryotes	4	79	0.00121685	0.0417787	ko03008	ENSG00000070814;ENSG00000082898;ENSG00000156697;ENSG00000163938	K14562+K14290+K14567+K14538
Genetic Information Processing	Replication and repair	Fanconi anemia pathway	3	54	0.00401384	0.103356	ko03460	ENSG00000132383;ENSG00000140525;ENSG00000175054	K07466+K10895+K06640
Metabolism	Lipid metabolism	Steroid biosynthesis	2	21	0.00682784	0.140653	ko00100	ENSG00000147155;ENSG00000172893	K01824+K00213
Organismal Systems	Environmental adaptation	Circadian rhythm	2	33	0.0164032	0.255479	ko04710	ENSG00000072803;ENSG00000166167	K03362+K03362
Environmental Information Processing	Signal transduction	Hedgehog signaling pathway - fly	2	34	0.0173626	0.255479	ko04341	ENSG00000072803;ENSG00000166167	K03362+K03362
Organismal Systems	Immune system	Toll and Imd signaling pathway	2	40	0.0235996	0.271007	ko04624	ENSG00000072803;ENSG00000166167	K03362+K03362
Metabolism	Metabolism of terpenoids and polyketides	Insect hormone biosynthesis	1	4	0.0236802	0.271007	ko00981	ENSG00000072210	K00128
Metabolism	Lipid metabolism	Fatty acid degradation	2	45	0.0293941	0.302759	ko00071	ENSG00000072210;ENSG00000110090	K00128+K08765
Metabolism	Metabolism of other amino acids	Phosphonate and phosphinate metabolism	1	6	0.0353133	0.306373	ko00440	ENSG00000134255	K13644
Metabolism	Amino acid metabolism	Valine, leucine and isoleucine degradation	2	50	0.0356939	0.306373	ko00280	ENSG00000072210;ENSG00000137992	K00128+K09699
Metabolism	Glycan biosynthesis and metabolism	N-Glycan biosynthesis	2	53	0.0397023	0.311051	ko00510	ENSG00000115275;ENSG00000134910	K01228+K07151
Human Diseases	Infectious disease: viral	Human immunodeficiency virus 1 infection	4	223	0.0434827	0.311051	ko05170	ENSG00000072803;ENSG00000130303;ENSG00000166167;ENSG00000175054	K03362+K06731+K03362+K06640
Environmental Information Processing	Signal transduction	Hedgehog signaling pathway	2	57	0.0452988	0.311051	ko04340	ENSG00000072803;ENSG00000166167	K03362+K03362
Genetic Information Processing	Transcription	Spliceosome	3	139	0.0498512	0.320917	ko03040	ENSG00000096401;ENSG00000101343;ENSG00000113649	K12860+K12869+K12824
Environmental Information Processing	Signal transduction	Hippo signaling pathway	3	159	0.0689448	0.39635	ko04390	ENSG00000072803;ENSG00000166167;ENSG00000186575	K03362+K03362+K16684
Human Diseases	Infectious disease: bacterial	Shigellosis	4	262	0.070386	0.39635	ko05131	ENSG00000072803;ENSG00000122565;ENSG00000132475;ENSG00000166167	K03362+K11586+K11253+K03362
Cellular Processes	Cell growth and death	Cellular senescence	3	163	0.0731131	0.39635	ko04218	ENSG00000072803;ENSG00000166167;ENSG00000175054	K03362+K03362+K06640
Organismal Systems	Endocrine system	PPAR signaling pathway	2	78	0.0788138	0.405891	ko03320	ENSG00000110090;ENSG00000167114	K08765+K08745
Cellular Processes	Transport and catabolism	Peroxisome	2	88	0.0968135	0.458687	ko04146	ENSG00000121680;ENSG00000197601	K13335+K13356
Organismal Systems	Aging	Longevity regulating pathway - worm	2	89	0.0986739	0.458687	ko04212	ENSG00000113649;ENSG00000197601	K12824+K13356
Environmental Information Processing	Signaling molecules and interaction	ECM-receptor interaction	2	91	0.102425	0.458687	ko04512	ENSG00000109072;ENSG00000124145	K06251+K16338
Metabolism	Lipid metabolism	Glycerophospholipid metabolism	2	101	0.121746	0.503813	ko00564	ENSG00000032444;ENSG00000134255	K14676+K13644
Metabolism	Metabolism of cofactors and vitamins	Pantothenate and CoA biosynthesis	1	22	0.123616	0.503813	ko00770	ENSG00000072210	K00128
Metabolism	Amino acid metabolism	Histidine metabolism	1	23	0.128863	0.503813	ko00340	ENSG00000072210	K00128
Genetic Information Processing	Replication and repair	Mismatch repair	1	25	0.139267	0.503813	ko03430	ENSG00000132383	K07466
Human Diseases	Endocrine and metabolic disease	Insulin resistance	2	114	0.148062	0.503813	ko04931	ENSG00000110090;ENSG00000167114	K08765+K08745
Organismal Systems	Excretory system	Proximal tubule bicarbonate reclamation	1	27	0.149548	0.503813	ko04964	ENSG00000143153	K01540
Environmental Information Processing	Signal transduction	Hippo signaling pathway - multiple species	1	29	0.15971	0.503813	ko04392	ENSG00000186575	K16684
Human Diseases	Infectious disease: viral	Human T-cell leukemia virus 1 infection	3	232	0.160452	0.503813	ko05166	ENSG00000082898;ENSG00000103043;ENSG00000175054	K14290+K15305+K06640
Metabolism	Carbohydrate metabolism	Ascorbate and aldarate metabolism	1	31	0.169752	0.503813	ko00053	ENSG00000072210	K00128
Metabolism	Metabolism of other amino acids	beta-Alanine metabolism	1	32	0.174729	0.503813	ko00410	ENSG00000072210	K00128
Cellular Processes	Cell growth and death	Cell cycle	2	131	0.184006	0.503813	ko04110	ENSG00000115942;ENSG00000175054	K02604+K06640
Metabolism	Carbohydrate metabolism	Propanoate metabolism	1	34	0.184595	0.503813	ko00640	ENSG00000137992	K09699
Genetic Information Processing	Transcription	RNA polymerase	1	36	0.194346	0.503813	ko03020	ENSG00000137054	K03005
Human Diseases	Infectious disease: bacterial	Salmonella infection	3	266	0.211607	0.503813	ko05132	ENSG00000070367;ENSG00000124942;ENSG00000197102	K19984+K23934+K10413
Cellular Processes	Cell growth and death	Oocyte meiosis	2	144	0.212293	0.503813	ko04114	ENSG00000072803;ENSG00000166167	K03362+K03362
Genetic Information Processing	Replication and repair	Base excision repair	1	40	0.213505	0.503813	ko03410	ENSG00000073050	K10803
Human Diseases	Endocrine and metabolic disease	Alcoholic liver disease	2	146	0.216688	0.503813	ko04936	ENSG00000072210;ENSG00000110090	K00128+K08765
Genetic Information Processing	Replication and repair	DNA replication	1	41	0.218225	0.503813	ko03030	ENSG00000132383	K07466
Metabolism	Glycan biosynthesis and metabolism	Various types of N-glycan biosynthesis	1	42	0.222917	0.503813	ko00513	ENSG00000134910	K07151
Organismal Systems	Excretory system	Aldosterone-regulated sodium reabsorption	1	42	0.222917	0.503813	ko04960	ENSG00000143153	K01540
Organismal Systems	Digestive system	Fat digestion and absorption	1	43	0.227581	0.503813	ko04975	ENSG00000167114	K08745
Genetic Information Processing	Folding, sorting and degradation	Ubiquitin mediated proteolysis	2	151	0.227713	0.503813	ko04120	ENSG00000072803;ENSG00000166167	K03362+K03362
Metabolism	Amino acid metabolism	Tryptophan metabolism	1	45	0.236828	0.503813	ko00380	ENSG00000072210	K00128
Genetic Information Processing	Replication and repair	Homologous recombination	1	45	0.236828	0.503813	ko03440	ENSG00000132383	K07466
Organismal Systems	Excretory system	Vasopressin-regulated water reabsorption	1	46	0.24141	0.503813	ko04962	ENSG00000197102	K10413
Genetic Information Processing	Replication and repair	Nucleotide excision repair	1	48	0.250495	0.503813	ko03420	ENSG00000132383	K07466
Cellular Processes	Cell growth and death	Apoptosis - fly	1	48	0.250495	0.503813	ko04214	ENSG00000175054	K06640
Metabolism	Carbohydrate metabolism	Pyruvate metabolism	1	49	0.254997	0.503813	ko00620	ENSG00000072210	K00128
Organismal Systems	Digestive system	Carbohydrate digestion and absorption	1	50	0.259472	0.503813	ko04973	ENSG00000143153	K01540
Metabolism	Lipid metabolism	Ether lipid metabolism	1	51	0.263922	0.503813	ko00565	ENSG00000134255	K13644
Metabolism	Amino acid metabolism	Arginine and proline metabolism	1	52	0.268345	0.503813	ko00330	ENSG00000072210	K00128
Metabolism	Carbohydrate metabolism	Amino sugar and nucleotide sugar metabolism	1	53	0.272742	0.503813	ko00520	ENSG00000159348	K00326
Organismal Systems	Excretory system	Endocrine and other factor-regulated calcium reabsorption	1	54	0.277113	0.503813	ko04961	ENSG00000143153	K01540
Environmental Information Processing	Signal transduction	Wnt signaling pathway	2	174	0.278809	0.503813	ko04310	ENSG00000072803;ENSG00000166167	K03362+K03362
Organismal Systems	Digestive system	Mineral absorption	1	58	0.294341	0.521258	ko04978	ENSG00000143153	K01540
Metabolism	Global and overview maps	Fatty acid metabolism	1	59	0.298585	0.521258	ko01212	ENSG00000110090	K08765
Metabolism	Lipid metabolism	Glycerolipid metabolism	1	64	0.319431	0.539368	ko00561	ENSG00000072210	K00128
Environmental Information Processing	Signal transduction	Hippo signaling pathway - fly	1	64	0.319431	0.539368	ko04391	ENSG00000186575	K16684
Metabolism	Amino acid metabolism	Lysine degradation	1	67	0.331647	0.550961	ko00310	ENSG00000072210	K00128
Metabolism	Carbohydrate metabolism	Glycolysis / Gluconeogenesis	1	70	0.343647	0.553057	ko00010	ENSG00000072210	K00128
Organismal Systems	Endocrine system	Adipocytokine signaling pathway	1	70	0.343647	0.553057	ko04920	ENSG00000110090	K08765
Cellular Processes	Cell growth and death	p53 signaling pathway	1	73	0.355436	0.563229	ko04115	ENSG00000175054	K06640
Organismal Systems	Endocrine system	Thyroid hormone synthesis	1	75	0.36318	0.564093	ko04918	ENSG00000143153	K01540
Human Diseases	Cancer: overview	Proteoglycans in cancer	2	214	0.366934	0.564093	ko05205	ENSG00000109072;ENSG00000124145	K06251+K16338
Organismal Systems	Digestive system	Gastric acid secretion	1	78	0.374625	0.567447	ko04971	ENSG00000143153	K01540
Organismal Systems	Circulatory system	Cardiac muscle contraction	1	86	0.404169	0.599996	ko04260	ENSG00000143153	K01540
Environmental Information Processing	Signal transduction	MAPK signaling pathway - fly	1	87	0.407764	0.599996	ko04013	ENSG00000082898	K14290
Organismal Systems	Endocrine system	Insulin secretion	1	90	0.418423	0.606548	ko04911	ENSG00000143153	K01540
Organismal Systems	Digestive system	Bile secretion	1	93	0.428894	0.606548	ko04976	ENSG00000143153	K01540
Organismal Systems	Environmental adaptation	Thermogenesis	2	246	0.434622	0.606548	ko04714	ENSG00000110090;ENSG00000136518	K08765+K11340
Organismal Systems	Immune system	Complement and coagulation cascades	1	95	0.435772	0.606548	ko04610	ENSG00000109072	K06251
Organismal Systems	Digestive system	Salivary secretion	1	99	0.449285	0.613411	ko04970	ENSG00000143153	K01540
Organismal Systems	Endocrine system	Aldosterone synthesis and secretion	1	100	0.452614	0.613411	ko04925	ENSG00000143153	K01540
Organismal Systems	Digestive system	Pancreatic secretion	1	105	0.468962	0.616121	ko04972	ENSG00000143153	K01540
Organismal Systems	Digestive system	Protein digestion and absorption	1	105	0.468962	0.616121	ko04974	ENSG00000143153	K01540
Genetic Information Processing	Translation	mRNA surveillance pathway	1	107	0.475367	0.616121	ko03015	ENSG00000205937	K14325
Organismal Systems	Endocrine system	Glucagon signaling pathway	1	108	0.47854	0.616121	ko04922	ENSG00000110090	K08765
Environmental Information Processing	Signal transduction	AMPK signaling pathway	1	126	0.532555	0.677199	ko04152	ENSG00000110090	K08765
Organismal Systems	Endocrine system	Thyroid hormone signaling pathway	1	129	0.541007	0.679558	ko04919	ENSG00000143153	K01540
Human Diseases	Cardiovascular disease	Fluid shear stress and atherosclerosis	1	143	0.578514	0.717915	ko05418	ENSG00000124145	K16338
Organismal Systems	Circulatory system	Adrenergic signaling in cardiomyocytes	1	148	0.591167	0.724883	ko04261	ENSG00000143153	K01540
Environmental Information Processing	Signaling molecules and interaction	Cell adhesion molecules	1	153	0.603448	0.731237	ko04514	ENSG00000124145	K16338
Human Diseases	Infectious disease: viral	Human papillomavirus infection	2	343	0.613566	0.734852	ko05165	ENSG00000109072;ENSG00000175054	K06251+K06640
Human Diseases	Cancer: specific types	Hepatocellular carcinoma	1	169	0.640366	0.757287	ko05225	ENSG00000136518	K11340
Environmental Information Processing	Signal transduction	cGMP-PKG signaling pathway	1	175	0.653324	0.757287	ko04022	ENSG00000143153	K01540
Human Diseases	Infectious disease: viral	Influenza A	1	177	0.657541	0.757287	ko05164	ENSG00000082898	K14290
Cellular Processes	Cellular community - eukaryotes	Tight junction	1	179	0.661707	0.757287	ko04530	ENSG00000186575	K16684
Human Diseases	Substance dependence	Alcoholism	1	196	0.695173	0.786844	ko05034	ENSG00000132475	K11253
Human Diseases	Cancer: overview	Chemical carcinogenesis - receptor activation	1	204	0.709777	0.789241	ko05207	ENSG00000108424	K14293
Cellular Processes	Cellular community - eukaryotes	Focal adhesion	1	210	0.720278	0.789241	ko04510	ENSG00000109072	K06251
Human Diseases	Cancer: overview	Viral carcinogenesis	1	210	0.720278	0.789241	ko05203	ENSG00000103043	K15305
Human Diseases	Immune disease	Systemic lupus erythematosus	1	218	0.733702	0.795487	ko05322	ENSG00000132475	K11253
Environmental Information Processing	Signal transduction	cAMP signaling pathway	1	230	0.752662	0.799218	ko04024	ENSG00000143153	K01540
Cellular Processes	Transport and catabolism	Phagosome	1	230	0.752662	0.799218	ko04145	ENSG00000197102	K10413
Cellular Processes	Transport and catabolism	Endocytosis	1	263	0.79824	0.838967	ko04144	ENSG00000124198	K18442
Organismal Systems	Immune system	Neutrophil extracellular trap formation	1	273	0.810348	0.840615	ko04613	ENSG00000132475	K11253
Human Diseases	Cancer: overview	Transcriptional misregulation in cancer	1	278	0.816131	0.840615	ko05202	ENSG00000132475	K11253
Metabolism	Global and overview maps	Metabolic pathways	7	1591	0.863263	0.880357	ko01100	ENSG00000072210;ENSG00000115275;ENSG00000134255;ENSG00000134910;ENSG00000137992;ENSG00000147155;ENSG00000172893	K00128+K01228+K13644+K07151+K09699+K01824+K00213
Environmental Information Processing	Signal transduction	PI3K-Akt signaling pathway	1	443	0.934552	0.943714	ko04151	ENSG00000109072	K06251
Human Diseases	Infectious disease: viral	Herpes simplex virus 1 infection	1	574	0.971621	0.971621	ko05168	ENSG00000130303	K06731

## Sheet: coipgo
Supplementary Table 3D. The GO analysis enriched using the Candidate proteins from CO-IP-MS
GO ID	Description	out (91)	All (17718)	pvalue	p.adjust	Genes
GO:0008380	RNA splicing	13	449	4.75332927755653e-07	0.000933078537184346	ENSG00000096401;ENSG00000101343;ENSG00000113649;ENSG00000121774;ENSG00000124942;ENSG00000131051;ENSG00000146457;ENSG00000146963;ENSG00000160208;ENSG00000164944;ENSG00000164985;ENSG00000182872;ENSG00000205937
GO:0006397	mRNA processing	13	494	1.38699365102695e-06	0.000957154902811253	ENSG00000096401;ENSG00000101343;ENSG00000113649;ENSG00000121774;ENSG00000131051;ENSG00000136270;ENSG00000146457;ENSG00000146963;ENSG00000160208;ENSG00000164944;ENSG00000164985;ENSG00000182872;ENSG00000205937
GO:0006396	RNA processing	18	957	1.46279404403146e-06	0.000957154902811253	ENSG00000096401;ENSG00000101343;ENSG00000113649;ENSG00000117395;ENSG00000121774;ENSG00000124942;ENSG00000131051;ENSG00000132275;ENSG00000136270;ENSG00000138442;ENSG00000146457;ENSG00000146963;ENSG00000156697;ENSG00000160208;ENSG00000164944;ENSG00000164985;ENSG00000182872;ENSG00000205937
GO:0022613	ribonucleoprotein complex biogenesis	11	462	2.43411279053725e-05	0.00899474895917092	ENSG00000082898;ENSG00000101343;ENSG00000117395;ENSG00000132275;ENSG00000138442;ENSG00000146963;ENSG00000155393;ENSG00000156697;ENSG00000160208;ENSG00000164985;ENSG00000175054
GO:0000377	RNA splicing, via transesterification reactions with bulged adenosine as nucleophile	9	308	2.89955484538945e-05	0.00899474895917092	ENSG00000096401;ENSG00000101343;ENSG00000121774;ENSG00000131051;ENSG00000146457;ENSG00000146963;ENSG00000164985;ENSG00000182872;ENSG00000205937
GO:0000398	mRNA splicing, via spliceosome	9	308	2.89955484538945e-05	0.00899474895917092	ENSG00000096401;ENSG00000101343;ENSG00000121774;ENSG00000131051;ENSG00000146457;ENSG00000146963;ENSG00000164985;ENSG00000182872;ENSG00000205937
GO:0000375	RNA splicing, via transesterification reactions	9	312	3.2075009024043e-05	0.00899474895917092	ENSG00000096401;ENSG00000101343;ENSG00000121774;ENSG00000131051;ENSG00000146457;ENSG00000146963;ENSG00000164985;ENSG00000182872;ENSG00000205937
GO:0043484	regulation of RNA splicing	7	182	4.20762059039579e-05	0.0103244490236837	ENSG00000121774;ENSG00000124942;ENSG00000131051;ENSG00000146457;ENSG00000160208;ENSG00000182872;ENSG00000205937
GO:0032200	telomere organization	7	189	5.34658400806806e-05	0.0116614937864862	ENSG00000039650;ENSG00000073050;ENSG00000132383;ENSG00000132475;ENSG00000136518;ENSG00000163938;ENSG00000175054
GO:0006284	base-excision repair	4	46	9.00932676548986e-05	0.0159772129839485	ENSG00000039650;ENSG00000073050;ENSG00000132383;ENSG00000137309
GO:0050684	regulation of mRNA processing	6	142	9.08200437361537e-05	0.0159772129839485	ENSG00000121774;ENSG00000131051;ENSG00000146457;ENSG00000164944;ENSG00000182872;ENSG00000205937
GO:0016071	mRNA metabolic process	13	738	9.76701761627008e-05	0.0159772129839485	ENSG00000096401;ENSG00000101343;ENSG00000113649;ENSG00000121774;ENSG00000131051;ENSG00000136270;ENSG00000146457;ENSG00000146963;ENSG00000160208;ENSG00000164944;ENSG00000164985;ENSG00000182872;ENSG00000205937
GO:0010836	negative regulation of protein ADP-ribosylation	2	4	0.00015549517382165	0.020021290479883	ENSG00000039650;ENSG00000073050
GO:0033489	cholesterol biosynthetic process via desmosterol	2	4	0.00015549517382165	0.020021290479883	ENSG00000147155;ENSG00000172893
GO:0033490	cholesterol biosynthetic process via lathosterol	2	4	0.00015549517382165	0.020021290479883	ENSG00000147155;ENSG00000172893
GO:0000723	telomere maintenance	6	158	0.000163189326377039	0.020021290479883	ENSG00000039650;ENSG00000073050;ENSG00000132383;ENSG00000136518;ENSG00000163938;ENSG00000175054
GO:0032204	regulation of telomere maintenance	5	105	0.00020615889896504	0.0225239379498687	ENSG00000039650;ENSG00000073050;ENSG00000136518;ENSG00000163938;ENSG00000175054
GO:0051236	establishment of RNA localization	6	165	0.000206536364288149	0.0225239379498687	ENSG00000082898;ENSG00000108424;ENSG00000121774;ENSG00000124571;ENSG00000175054;ENSG00000184575
GO:0048024	regulation of mRNA splicing, via spliceosome	5	111	0.000267107639664414	0.026666081795478	ENSG00000121774;ENSG00000131051;ENSG00000146457;ENSG00000182872;ENSG00000205937
GO:0016126	sterol biosynthetic process	4	61	0.000271687027972267	0.026666081795478	ENSG00000147155;ENSG00000147475;ENSG00000159348;ENSG00000172893
GO:0000381	regulation of alternative mRNA splicing, via spliceosome	4	64	0.000326931754889131	0.0305603349927317	ENSG00000121774;ENSG00000146457;ENSG00000182872;ENSG00000205937
GO:0019222	regulation of metabolic process	51	6740	0.000359844806514398	0.0307972321573598	ENSG00000013588;ENSG00000039650;ENSG00000070814;ENSG00000072803;ENSG00000073050;ENSG00000075975;ENSG00000082898;ENSG00000095564;ENSG00000096401;ENSG00000103043;ENSG00000108312;ENSG00000109072;ENSG00000110090;ENSG00000113649;ENSG00000115816;ENSG00000115942;ENSG00000121774;ENSG00000122565;ENSG00000123159;ENSG00000124145;ENSG00000124198;ENSG00000124571;ENSG00000124942;ENSG00000130303;ENSG00000131051…
GO:0046907	intracellular transport	19	1584	0.000372615972630727	0.0307972321573598	ENSG00000061987;ENSG00000067167;ENSG00000072803;ENSG00000082898;ENSG00000087502;ENSG00000100347;ENSG00000108424;ENSG00000110090;ENSG00000121680;ENSG00000121774;ENSG00000123159;ENSG00000124571;ENSG00000138073;ENSG00000143153;ENSG00000155393;ENSG00000167671;ENSG00000184575;ENSG00000197102;ENSG00000198700
GO:0051641	cellular localization	29	3016	0.000376532639723197	0.0307972321573598	ENSG00000061987;ENSG00000067167;ENSG00000070367;ENSG00000072803;ENSG00000082898;ENSG00000087502;ENSG00000100347;ENSG00000103043;ENSG00000108424;ENSG00000110090;ENSG00000121680;ENSG00000121774;ENSG00000123159;ENSG00000124198;ENSG00000124571;ENSG00000132383;ENSG00000138073;ENSG00000143153;ENSG00000155393;ENSG00000163938;ENSG00000167114;ENSG00000167671;ENSG00000175054;ENSG00000184575;ENSG00000185215…
GO:0032206	positive regulation of telomere maintenance	4	70	0.000460857136180137	0.0355982223820894	ENSG00000039650;ENSG00000136518;ENSG00000163938;ENSG00000175054
GO:1901360	organic cyclic compound metabolic process	47	6073	0.000471499634199859	0.0355982223820894	ENSG00000039650;ENSG00000070814;ENSG00000072803;ENSG00000073050;ENSG00000075975;ENSG00000095564;ENSG00000096401;ENSG00000101343;ENSG00000108312;ENSG00000113649;ENSG00000115816;ENSG00000115942;ENSG00000117395;ENSG00000121774;ENSG00000122565;ENSG00000123159;ENSG00000124571;ENSG00000124942;ENSG00000131051;ENSG00000132005;ENSG00000132275;ENSG00000132383;ENSG00000136270;ENSG00000136518;ENSG00000137054…
GO:0006403	RNA localization	6	201	0.000592310450962289	0.0430631635273694	ENSG00000082898;ENSG00000108424;ENSG00000121774;ENSG00000124571;ENSG00000175054;ENSG00000184575
GO:0090304	nucleic acid metabolic process	41	5097	0.00067649268066755	0.0474269690053714	ENSG00000039650;ENSG00000070814;ENSG00000072803;ENSG00000073050;ENSG00000075975;ENSG00000095564;ENSG00000096401;ENSG00000101343;ENSG00000108312;ENSG00000113649;ENSG00000115816;ENSG00000115942;ENSG00000117395;ENSG00000121774;ENSG00000122565;ENSG00000124571;ENSG00000124942;ENSG00000131051;ENSG00000132005;ENSG00000132275;ENSG00000132383;ENSG00000136270;ENSG00000136518;ENSG00000137054;ENSG00000137309…
GO:0006260	DNA replication	7	288	0.000704171289853329	0.0476651117924857	ENSG00000039650;ENSG00000115942;ENSG00000132383;ENSG00000136518;ENSG00000137309;ENSG00000141905;ENSG00000175054
GO:0000380	alternative mRNA splicing, via spliceosome	4	83	0.000877958567183354	0.0574477555793642	ENSG00000121774;ENSG00000146457;ENSG00000182872;ENSG00000205937
GO:0010835	regulation of protein ADP-ribosylation	2	9	0.000917475430246444	0.0577801723781872	ENSG00000039650;ENSG00000073050
GO:0034613	cellular protein localization	19	1708	0.000941908057107483	0.0577801723781872	ENSG00000067167;ENSG00000070367;ENSG00000082898;ENSG00000100347;ENSG00000108424;ENSG00000121680;ENSG00000123159;ENSG00000124571;ENSG00000132383;ENSG00000138073;ENSG00000143153;ENSG00000155393;ENSG00000163938;ENSG00000175054;ENSG00000184575;ENSG00000185215;ENSG00000186575;ENSG00000198700;ENSG00000198824
GO:1903311	regulation of mRNA metabolic process	7	305	0.000984794033351432	0.0585803238626927	ENSG00000121774;ENSG00000131051;ENSG00000136270;ENSG00000146457;ENSG00000164944;ENSG00000182872;ENSG00000205937
GO:0070727	cellular macromolecule localization	19	1720	0.00102445895136797	0.0590099963537696	ENSG00000067167;ENSG00000070367;ENSG00000082898;ENSG00000100347;ENSG00000108424;ENSG00000121680;ENSG00000123159;ENSG00000124571;ENSG00000132383;ENSG00000138073;ENSG00000143153;ENSG00000155393;ENSG00000163938;ENSG00000175054;ENSG00000184575;ENSG00000185215;ENSG00000186575;ENSG00000198700;ENSG00000198824
GO:0051649	establishment of localization in cell	23	2296	0.00106694919528599	0.0590099963537696	ENSG00000061987;ENSG00000067167;ENSG00000070367;ENSG00000072803;ENSG00000082898;ENSG00000087502;ENSG00000100347;ENSG00000103043;ENSG00000108424;ENSG00000110090;ENSG00000121680;ENSG00000121774;ENSG00000123159;ENSG00000124571;ENSG00000138073;ENSG00000143153;ENSG00000155393;ENSG00000167114;ENSG00000167671;ENSG00000184575;ENSG00000197102;ENSG00000198700;ENSG00000198824
GO:0042254	ribosome biogenesis	7	310	0.00108220064632486	0.0590099963537696	ENSG00000082898;ENSG00000117395;ENSG00000132275;ENSG00000138442;ENSG00000155393;ENSG00000156697;ENSG00000160208
GO:0001188	RNA polymerase I preinitiation complex assembly	2	10	0.00114301353425414	0.0606415018308343	ENSG00000108312;ENSG00000137054
GO:0080090	regulation of primary metabolic process	44	5803	0.0013995095990971	0.0722957195533582	ENSG00000013588;ENSG00000039650;ENSG00000070814;ENSG00000072803;ENSG00000073050;ENSG00000075975;ENSG00000082898;ENSG00000095564;ENSG00000096401;ENSG00000108312;ENSG00000109072;ENSG00000110090;ENSG00000113649;ENSG00000115816;ENSG00000115942;ENSG00000121774;ENSG00000122565;ENSG00000123159;ENSG00000124145;ENSG00000124942;ENSG00000131051;ENSG00000132005;ENSG00000132275;ENSG00000136261;ENSG00000136270…
GO:0050657	nucleic acid transport	5	162	0.00148371174084019	0.0728131536817326	ENSG00000082898;ENSG00000108424;ENSG00000121774;ENSG00000124571;ENSG00000184575
GO:0050658	RNA transport	5	162	0.00148371174084019	0.0728131536817326	ENSG00000082898;ENSG00000108424;ENSG00000121774;ENSG00000124571;ENSG00000184575
GO:0006913	nucleocytoplasmic transport	7	333	0.00163212085566808	0.0757294566917576	ENSG00000082898;ENSG00000108424;ENSG00000121774;ENSG00000124571;ENSG00000155393;ENSG00000184575;ENSG00000198700
GO:0051169	nuclear transport	7	333	0.00163212085566808	0.0757294566917576	ENSG00000082898;ENSG00000108424;ENSG00000121774;ENSG00000124571;ENSG00000155393;ENSG00000184575;ENSG00000198700
GO:0006361	transcription initiation from RNA polymerase I promoter	2	12	0.00166524559809612	0.0757294566917576	ENSG00000108312;ENSG00000137054
GO:0006261	DNA-dependent DNA replication	5	168	0.00174125684221891	0.0757294566917576	ENSG00000039650;ENSG00000115942;ENSG00000132383;ENSG00000137309;ENSG00000175054
GO:0006886	intracellular protein transport	12	879	0.00176029099103537	0.0757294566917576	ENSG00000067167;ENSG00000082898;ENSG00000100347;ENSG00000108424;ENSG00000121680;ENSG00000123159;ENSG00000124571;ENSG00000138073;ENSG00000143153;ENSG00000155393;ENSG00000184575;ENSG00000198700
GO:0060255	regulation of macromolecule metabolic process	46	6227	0.00177460774723426	0.0757294566917576	ENSG00000013588;ENSG00000039650;ENSG00000070814;ENSG00000072803;ENSG00000073050;ENSG00000075975;ENSG00000082898;ENSG00000095564;ENSG00000096401;ENSG00000103043;ENSG00000108312;ENSG00000109072;ENSG00000113649;ENSG00000115816;ENSG00000115942;ENSG00000121774;ENSG00000122565;ENSG00000123159;ENSG00000124145;ENSG00000124198;ENSG00000124571;ENSG00000124942;ENSG00000130303;ENSG00000131051;ENSG00000132005…
GO:0007049	cell cycle	19	1807	0.00183220513915131	0.0765238018756174	ENSG00000070367;ENSG00000072803;ENSG00000082898;ENSG00000096401;ENSG00000108424;ENSG00000121774;ENSG00000123159;ENSG00000132275;ENSG00000132383;ENSG00000136270;ENSG00000136518;ENSG00000138442;ENSG00000140525;ENSG00000146457;ENSG00000166167;ENSG00000175054;ENSG00000186575;ENSG00000197102;ENSG00000198824
GO:0031503	protein-containing complex localization	6	263	0.00234996128009138	0.0961036248504037	ENSG00000082898;ENSG00000103043;ENSG00000175054;ENSG00000184575;ENSG00000185215;ENSG00000198700
GO:0006139	nucleobase-containing compound metabolic process	42	5612	0.00263562274102647	0.0996385511840566	ENSG00000039650;ENSG00000070814;ENSG00000072803;ENSG00000073050;ENSG00000075975;ENSG00000095564;ENSG00000096401;ENSG00000101343;ENSG00000108312;ENSG00000113649;ENSG00000115816;ENSG00000115942;ENSG00000117395;ENSG00000121774;ENSG00000122565;ENSG00000124571;ENSG00000124942;ENSG00000131051;ENSG00000132005;ENSG00000132275;ENSG00000132383;ENSG00000136270;ENSG00000136518;ENSG00000137054;ENSG00000137309…
GO:0051276	chromosome organization	13	1049	0.00264896005612061	0.0996385511840566	ENSG00000039650;ENSG00000073050;ENSG00000095564;ENSG00000108424;ENSG00000122565;ENSG00000132275;ENSG00000132383;ENSG00000132475;ENSG00000136518;ENSG00000137309;ENSG00000163938;ENSG00000175054;ENSG00000198824
GO:2001252	positive regulation of chromosome organization	4	112	0.00265072716197419	0.0996385511840566	ENSG00000039650;ENSG00000136518;ENSG00000163938;ENSG00000175054
GO:0006695	cholesterol biosynthetic process	3	54	0.00269019012366531	0.0996385511840566	ENSG00000147155;ENSG00000147475;ENSG00000172893
GO:1902653	secondary alcohol biosynthetic process	3	54	0.00269019012366531	0.0996385511840566	ENSG00000147155;ENSG00000147475;ENSG00000172893
GO:0016070	RNA metabolic process	36	4579	0.00280985625436997	0.102143478283856	ENSG00000070814;ENSG00000072803;ENSG00000075975;ENSG00000095564;ENSG00000096401;ENSG00000101343;ENSG00000108312;ENSG00000113649;ENSG00000115816;ENSG00000115942;ENSG00000117395;ENSG00000121774;ENSG00000122565;ENSG00000124571;ENSG00000124942;ENSG00000131051;ENSG00000132005;ENSG00000132275;ENSG00000136270;ENSG00000136518;ENSG00000137054;ENSG00000137309;ENSG00000138442;ENSG00000141905;ENSG00000146457…
GO:0006266	DNA ligation	2	16	0.00298753692276802	0.102886578585853	ENSG00000039650;ENSG00000073050
GO:0034629	cellular protein-containing complex localization	2	16	0.00298753692276802	0.102886578585853	ENSG00000185215;ENSG00000198700
GO:0080009	mRNA methylation	2	16	0.00298753692276802	0.102886578585853	ENSG00000146457;ENSG00000164944
GO:0006725	cellular aromatic compound metabolic process	43	5832	0.00305806677358437	0.102968634179379	ENSG00000039650;ENSG00000070814;ENSG00000072803;ENSG00000073050;ENSG00000075975;ENSG00000095564;ENSG00000096401;ENSG00000101343;ENSG00000108312;ENSG00000113649;ENSG00000115816;ENSG00000115942;ENSG00000117395;ENSG00000121774;ENSG00000122565;ENSG00000123159;ENSG00000124571;ENSG00000124942;ENSG00000131051;ENSG00000132005;ENSG00000132275;ENSG00000132383;ENSG00000136270;ENSG00000136518;ENSG00000137054…
GO:0033365	protein localization to organelle	12	942	0.00311675750635256	0.102968634179379	ENSG00000067167;ENSG00000082898;ENSG00000100347;ENSG00000108424;ENSG00000121680;ENSG00000132383;ENSG00000155393;ENSG00000163938;ENSG00000175054;ENSG00000186575;ENSG00000198700;ENSG00000198824
GO:0031323	regulation of cellular metabolic process	44	6023	0.00317217977932878	0.102968634179379	ENSG00000013588;ENSG00000039650;ENSG00000070814;ENSG00000072803;ENSG00000073050;ENSG00000075975;ENSG00000082898;ENSG00000095564;ENSG00000096401;ENSG00000103043;ENSG00000108312;ENSG00000109072;ENSG00000110090;ENSG00000113649;ENSG00000115816;ENSG00000115942;ENSG00000121774;ENSG00000122565;ENSG00000123159;ENSG00000124145;ENSG00000124942;ENSG00000131051;ENSG00000132005;ENSG00000132275;ENSG00000136261…
GO:0034502	protein localization to chromosome	4	118	0.00319973850481005	0.102968634179379	ENSG00000132383;ENSG00000163938;ENSG00000175054;ENSG00000198824
GO:0051293	establishment of spindle localization	3	58	0.00329752877806843	0.104404015989489	ENSG00000072803;ENSG00000108424;ENSG00000197102
GO:0008104	protein localization	23	2504	0.00336689578104594	0.104908197114178	ENSG00000061987;ENSG00000067167;ENSG00000070367;ENSG00000082898;ENSG00000100347;ENSG00000108424;ENSG00000110090;ENSG00000121680;ENSG00000123159;ENSG00000124198;ENSG00000124571;ENSG00000132383;ENSG00000138073;ENSG00000143153;ENSG00000144824;ENSG00000155393;ENSG00000163938;ENSG00000175054;ENSG00000184575;ENSG00000185215;ENSG00000186575;ENSG00000198700;ENSG00000198824
GO:0042753	positive regulation of circadian rhythm	2	18	0.00378377803204915	0.112147288819422	ENSG00000072803;ENSG00000166167
GO:0042790	nucleolar large rRNA transcription by RNA polymerase I	2	18	0.00378377803204915	0.112147288819422	ENSG00000070814;ENSG00000137054
GO:0006360	transcription by RNA polymerase I	3	63	0.0041663180400474	0.112147288819422	ENSG00000070814;ENSG00000108312;ENSG00000137054
GO:0051653	spindle localization	3	63	0.0041663180400474	0.112147288819422	ENSG00000072803;ENSG00000108424;ENSG00000197102
GO:0045540	regulation of cholesterol biosynthetic process	2	19	0.00421485134759068	0.112147288819422	ENSG00000147475;ENSG00000172893
GO:0106118	regulation of sterol biosynthetic process	2	19	0.00421485134759068	0.112147288819422	ENSG00000147475;ENSG00000172893
GO:1904505	regulation of telomere maintenance in response to DNA damage	2	19	0.00421485134759068	0.112147288819422	ENSG00000073050;ENSG00000136518
GO:0046483	heterocycle metabolic process	42	5778	0.0047719027203294	0.112147288819422	ENSG00000039650;ENSG00000070814;ENSG00000072803;ENSG00000073050;ENSG00000075975;ENSG00000095564;ENSG00000096401;ENSG00000101343;ENSG00000108312;ENSG00000113649;ENSG00000115816;ENSG00000115942;ENSG00000117395;ENSG00000121774;ENSG00000122565;ENSG00000124571;ENSG00000124942;ENSG00000131051;ENSG00000132005;ENSG00000132275;ENSG00000132383;ENSG00000136270;ENSG00000136518;ENSG00000137054;ENSG00000137309…
GO:0000718	nucleotide-excision repair, DNA damage removal	1	1	0.00513601986680212	0.112147288819422	ENSG00000039650
GO:0002373	plasmacytoid dendritic cell cytokine production	1	1	0.00513601986680212	0.112147288819422	ENSG00000130303
GO:0002736	regulation of plasmacytoid dendritic cell cytokine production	1	1	0.00513601986680212	0.112147288819422	ENSG00000130303
GO:0002737	negative regulation of plasmacytoid dendritic cell cytokine production	1	1	0.00513601986680212	0.112147288819422	ENSG00000130303
GO:0016128	phytosteroid metabolic process	1	1	0.00513601986680212	0.112147288819422	ENSG00000172893
GO:0016129	phytosteroid biosynthetic process	1	1	0.00513601986680212	0.112147288819422	ENSG00000172893
GO:0016131	brassinosteroid metabolic process	1	1	0.00513601986680212	0.112147288819422	ENSG00000172893
GO:0016132	brassinosteroid biosynthetic process	1	1	0.00513601986680212	0.112147288819422	ENSG00000172893
GO:0032581	ER-dependent peroxisome organization	1	1	0.00513601986680212	0.112147288819422	ENSG00000121680
GO:0044349	DNA excision	1	1	0.00513601986680212	0.112147288819422	ENSG00000039650
GO:0046458	hexadecanal metabolic process	1	1	0.00513601986680212	0.112147288819422	ENSG00000072210
GO:0062002	regulation of all-trans-retinyl-ester hydrolase, 11-cis retinol forming activity	1	1	0.00513601986680212	0.112147288819422	ENSG00000167114
GO:0062003	negative regulation of all-trans-retinyl-ester hydrolase, 11-cis retinol forming activity	1	1	0.00513601986680212	0.112147288819422	ENSG00000167114
GO:0071528	tRNA re-export from nucleus	1	1	0.00513601986680212	0.112147288819422	ENSG00000184575
GO:0072382	minus-end-directed vesicle transport along microtubule	1	1	0.00513601986680212	0.112147288819422	ENSG00000197102
GO:0106101	ER-dependent peroxisome localization	1	1	0.00513601986680212	0.112147288819422	ENSG00000121680
GO:1900370	positive regulation of RNA interference	1	1	0.00513601986680212	0.112147288819422	ENSG00000124571
GO:1904877	positive regulation of DNA ligase activity	1	1	0.00513601986680212	0.112147288819422	ENSG00000073050
GO:0008090	retrograde axonal transport	2	21	0.00514175037888333	0.112147288819422	ENSG00000072803;ENSG00000197102
GO:0044238	primary metabolic process	65	10264	0.00534024777143942	0.113725940154749	ENSG00000013588;ENSG00000032444;ENSG00000039650;ENSG00000070814;ENSG00000072210;ENSG00000072803;ENSG00000073050;ENSG00000075975;ENSG00000082898;ENSG00000095564;ENSG00000096401;ENSG00000101343;ENSG00000103043;ENSG00000108312;ENSG00000109072;ENSG00000110090;ENSG00000113649;ENSG00000115275;ENSG00000115816;ENSG00000115942;ENSG00000117395;ENSG00000121774;ENSG00000122565;ENSG00000123159;ENSG00000124145…
GO:0007004	telomere maintenance via telomerase	3	69	0.0053768271980623	0.113725940154749	ENSG00000039650;ENSG00000132383;ENSG00000175054
GO:0045184	establishment of protein localization	17	1697	0.00538793297727544	0.113725940154749	ENSG00000061987;ENSG00000067167;ENSG00000070367;ENSG00000082898;ENSG00000100347;ENSG00000108424;ENSG00000110090;ENSG00000121680;ENSG00000123159;ENSG00000124198;ENSG00000124571;ENSG00000138073;ENSG00000143153;ENSG00000144824;ENSG00000155393;ENSG00000184575;ENSG00000198700
GO:0051171	regulation of nitrogen compound metabolic process	41	5642	0.00554844743425973	0.114079038267424	ENSG00000013588;ENSG00000039650;ENSG00000070814;ENSG00000072803;ENSG00000073050;ENSG00000075975;ENSG00000082898;ENSG00000095564;ENSG00000096401;ENSG00000108312;ENSG00000109072;ENSG00000113649;ENSG00000115816;ENSG00000115942;ENSG00000121774;ENSG00000122565;ENSG00000123159;ENSG00000124145;ENSG00000124942;ENSG00000131051;ENSG00000132005;ENSG00000132275;ENSG00000136261;ENSG00000136270;ENSG00000136518…
GO:0006278	RNA-dependent DNA biosynthetic process	3	70	0.00559694526053464	0.114079038267424	ENSG00000039650;ENSG00000132383;ENSG00000175054
GO:0006268	DNA unwinding involved in DNA replication	2	22	0.005637120077402	0.114079038267424	ENSG00000132383;ENSG00000137309
GO:0006471	protein ADP-ribosylation	2	22	0.005637120077402	0.114079038267424	ENSG00000039650;ENSG00000073050
GO:0010498	proteasomal protein catabolic process	8	527	0.00569606047743408	0.11409557874697	ENSG00000072803;ENSG00000082898;ENSG00000123159;ENSG00000147475;ENSG00000148719;ENSG00000166167;ENSG00000167671;ENSG00000198862
GO:0071704	organic substance metabolic process	68	10922	0.00581604738679211	0.115322232528009	ENSG00000013588;ENSG00000032444;ENSG00000039650;ENSG00000070814;ENSG00000072210;ENSG00000072803;ENSG00000073050;ENSG00000075975;ENSG00000082898;ENSG00000095564;ENSG00000096401;ENSG00000101343;ENSG00000103043;ENSG00000108312;ENSG00000109072;ENSG00000110090;ENSG00000113649;ENSG00000115275;ENSG00000115816;ENSG00000115942;ENSG00000117395;ENSG00000121774;ENSG00000122565;ENSG00000123159;ENSG00000124145…
GO:0048025	negative regulation of mRNA splicing, via spliceosome	2	23	0.00615346876583305	0.117683598084567	ENSG00000182872;ENSG00000205937
GO:0015931	nucleobase-containing compound transport	5	226	0.00618074618383059	0.117683598084567	ENSG00000082898;ENSG00000108424;ENSG00000121774;ENSG00000124571;ENSG00000184575
GO:0010608	posttranscriptional regulation of gene expression	8	536	0.00628946484654226	0.117683598084567	ENSG00000070814;ENSG00000121774;ENSG00000124571;ENSG00000136261;ENSG00000136270;ENSG00000158545;ENSG00000182872;ENSG00000198862
GO:0051310	metaphase plate congression	3	73	0.00628949983017338	0.117683598084567	ENSG00000108424;ENSG00000197102;ENSG00000198824
GO:0006364	rRNA processing	5	227	0.00629484350426877	0.117683598084567	ENSG00000117395;ENSG00000132275;ENSG00000138442;ENSG00000156697;ENSG00000160208
GO:0017038	protein import	5	227	0.00629484350426877	0.117683598084567	ENSG00000100347;ENSG00000108424;ENSG00000121680;ENSG00000155393;ENSG00000198700
GO:0044265	cellular macromolecule catabolic process	13	1164	0.00636533675992652	0.117878830752224	ENSG00000072803;ENSG00000075975;ENSG00000082898;ENSG00000123159;ENSG00000136270;ENSG00000147475;ENSG00000148719;ENSG00000158545;ENSG00000166167;ENSG00000167671;ENSG00000182872;ENSG00000198862;ENSG00000205937
GO:0015031	protein transport	16	1585	0.00650008300647236	0.118710520463214	ENSG00000061987;ENSG00000067167;ENSG00000070367;ENSG00000082898;ENSG00000100347;ENSG00000108424;ENSG00000110090;ENSG00000121680;ENSG00000123159;ENSG00000124198;ENSG00000124571;ENSG00000138073;ENSG00000143153;ENSG00000155393;ENSG00000184575;ENSG00000198700
GO:0000245	spliceosomal complex assembly	3	74	0.00653119521651914	0.118710520463214	ENSG00000101343;ENSG00000146963;ENSG00000164985
GO:0007097	nuclear migration	2	24	0.00669057273766869	0.120315559558106	ENSG00000072803;ENSG00000197102
GO:0042273	ribosomal large subunit biogenesis	3	75	0.00677836541523222	0.120315559558106	ENSG00000117395;ENSG00000138442;ENSG00000155393
GO:0034641	cellular nitrogen compound metabolic process	45	6432	0.0068033760116912	0.120315559558106	ENSG00000039650;ENSG00000070814;ENSG00000072803;ENSG00000073050;ENSG00000075975;ENSG00000095564;ENSG00000096401;ENSG00000101343;ENSG00000108312;ENSG00000110090;ENSG00000113649;ENSG00000115816;ENSG00000115942;ENSG00000117395;ENSG00000121774;ENSG00000122565;ENSG00000124571;ENSG00000124942;ENSG00000131051;ENSG00000132005;ENSG00000132275;ENSG00000132383;ENSG00000136261;ENSG00000136270;ENSG00000136518…
GO:0009892	negative regulation of metabolic process	25	2981	0.00720748536145121	0.123723793078988	ENSG00000013588;ENSG00000039650;ENSG00000072803;ENSG00000073050;ENSG00000095564;ENSG00000109072;ENSG00000113649;ENSG00000115942;ENSG00000121774;ENSG00000122565;ENSG00000123159;ENSG00000124571;ENSG00000130303;ENSG00000132275;ENSG00000136270;ENSG00000137309;ENSG00000141905;ENSG00000147475;ENSG00000166167;ENSG00000167114;ENSG00000175054;ENSG00000182872;ENSG00000186416;ENSG00000186575;ENSG00000205937
GO:0033036	macromolecule localization	25	2982	0.0072384824689698	0.123723793078988	ENSG00000061987;ENSG00000067167;ENSG00000070367;ENSG00000082898;ENSG00000100347;ENSG00000108424;ENSG00000110090;ENSG00000121680;ENSG00000121774;ENSG00000123159;ENSG00000124198;ENSG00000124571;ENSG00000132383;ENSG00000138073;ENSG00000143153;ENSG00000144824;ENSG00000155393;ENSG00000163938;ENSG00000167114;ENSG00000175054;ENSG00000184575;ENSG00000185215;ENSG00000186575;ENSG00000198700;ENSG00000198824
GO:0051656	establishment of organelle localization	7	437	0.00724164093715582	0.123723793078988	ENSG00000070367;ENSG00000072803;ENSG00000082898;ENSG00000108424;ENSG00000138073;ENSG00000197102;ENSG00000198824
GO:0050686	negative regulation of mRNA processing	2	25	0.00724820998679759	0.123723793078988	ENSG00000182872;ENSG00000205937
GO:0016072	rRNA metabolic process	5	238	0.0076494496909608	0.129447152959966	ENSG00000117395;ENSG00000132275;ENSG00000138442;ENSG00000156697;ENSG00000160208
GO:1901617	organic hydroxy compound biosynthetic process	5	239	0.00778189644769314	0.130192817502079	ENSG00000123159;ENSG00000147155;ENSG00000147475;ENSG00000159348;ENSG00000172893
GO:1904353	regulation of telomere capping	2	26	0.00782616019625337	0.130192817502079	ENSG00000039650;ENSG00000073050
GO:0016125	sterol metabolic process	4	154	0.00817372738784049	0.134832158506982	ENSG00000147155;ENSG00000147475;ENSG00000159348;ENSG00000172893
GO:0010833	telomere maintenance via telomere lengthening	3	82	0.00866428974709237	0.141639427778101	ENSG00000039650;ENSG00000132383;ENSG00000175054
GO:0033119	negative regulation of RNA splicing	2	28	0.00904212660697637	0.141639427778101	ENSG00000182872;ENSG00000205937
GO:1901223	negative regulation of NIK/NF-kappaB signaling	2	28	0.00904212660697637	0.141639427778101	ENSG00000072803;ENSG00000075975
GO:0019219	regulation of nucleobase-containing compound metabolic process	31	4033	0.00906239003175271	0.141639427778101	ENSG00000039650;ENSG00000072803;ENSG00000073050;ENSG00000075975;ENSG00000095564;ENSG00000096401;ENSG00000108312;ENSG00000113649;ENSG00000115816;ENSG00000115942;ENSG00000121774;ENSG00000122565;ENSG00000124942;ENSG00000131051;ENSG00000132005;ENSG00000132275;ENSG00000136270;ENSG00000136518;ENSG00000137309;ENSG00000141905;ENSG00000146457;ENSG00000158545;ENSG00000160208;ENSG00000163938;ENSG00000164944…
GO:0043161	proteasome-mediated ubiquitin-dependent protein catabolic process	7	457	0.00914492792266322	0.141639427778101	ENSG00000072803;ENSG00000082898;ENSG00000123159;ENSG00000147475;ENSG00000148719;ENSG00000166167;ENSG00000198862
GO:0006289	nucleotide-excision repair	3	84	0.00925398113563272	0.141639427778101	ENSG00000039650;ENSG00000132383;ENSG00000136518
GO:0033044	regulation of chromosome organization	5	253	0.00980753440560459	0.141639427778101	ENSG00000039650;ENSG00000073050;ENSG00000136518;ENSG00000163938;ENSG00000175054
GO:0001579	medium-chain fatty acid transport	1	2	0.0102459494368264	0.141639427778101	ENSG00000167114
GO:0002731	negative regulation of dendritic cell cytokine production	1	2	0.0102459494368264	0.141639427778101	ENSG00000130303
GO:0031144	proteasome localization	1	2	0.0102459494368264	0.141639427778101	ENSG00000198700
GO:0033306	phytol metabolic process	1	2	0.0102459494368264	0.141639427778101	ENSG00000072210
GO:0035281	pre-miRNA export from nucleus	1	2	0.0102459494368264	0.141639427778101	ENSG00000124571
GO:0044861	protein transport into plasma membrane raft	1	2	0.0102459494368264	0.141639427778101	ENSG00000143153
GO:0090615	mitochondrial mRNA processing	1	2	0.0102459494368264	0.141639427778101	ENSG00000136270
GO:1900368	regulation of RNA interference	1	2	0.0102459494368264	0.141639427778101	ENSG00000124571
GO:1901253	negative regulation of intracellular transport of viral material	1	2	0.0102459494368264	0.141639427778101	ENSG00000130303
GO:1903173	fatty alcohol metabolic process	1	2	0.0102459494368264	0.141639427778101	ENSG00000072210
GO:1903281	positive regulation of calcium:sodium antiporter activity	1	2	0.0102459494368264	0.141639427778101	ENSG00000143153
GO:1903518	positive regulation of single strand break repair	1	2	0.0102459494368264	0.141639427778101	ENSG00000073050
GO:1904868	telomerase catalytic core complex assembly	1	2	0.0102459494368264	0.141639427778101	ENSG00000175054
GO:1904875	regulation of DNA ligase activity	1	2	0.0102459494368264	0.141639427778101	ENSG00000073050
GO:1904882	regulation of telomerase catalytic core complex assembly	1	2	0.0102459494368264	0.141639427778101	ENSG00000175054
GO:1904884	positive regulation of telomerase catalytic core complex assembly	1	2	0.0102459494368264	0.141639427778101	ENSG00000175054
GO:0051647	nucleus localization	2	30	0.0103367427937646	0.141895287441677	ENSG00000072803;ENSG00000197102
GO:0051168	nuclear export	4	167	0.0107837436635293	0.145090881620275	ENSG00000082898;ENSG00000121774;ENSG00000124571;ENSG00000184575
GO:0006405	RNA export from nucleus	3	89	0.0108290134396604	0.145090881620275	ENSG00000121774;ENSG00000124571;ENSG00000184575
GO:0006281	DNA repair	8	591	0.0109981973611917	0.145090881620275	ENSG00000039650;ENSG00000073050;ENSG00000096401;ENSG00000132383;ENSG00000136518;ENSG00000137309;ENSG00000140525;ENSG00000175054
GO:0016556	mRNA modification	2	31	0.0110130113914524	0.145090881620275	ENSG00000146457;ENSG00000164944
GO:0070198	protein localization to chromosome, telomeric region	2	31	0.0110130113914524	0.145090881620275	ENSG00000163938;ENSG00000175054
GO:0097421	liver regeneration	2	31	0.0110130113914524	0.145090881620275	ENSG00000109072;ENSG00000110090
GO:0051303	establishment of chromosome localization	3	90	0.0111614641286823	0.146066360564023	ENSG00000108424;ENSG00000197102;ENSG00000198824
GO:0010605	negative regulation of macromolecule metabolic process	23	2768	0.0114144832979793	0.147542841564107	ENSG00000013588;ENSG00000039650;ENSG00000072803;ENSG00000073050;ENSG00000095564;ENSG00000109072;ENSG00000113649;ENSG00000115942;ENSG00000121774;ENSG00000122565;ENSG00000123159;ENSG00000124571;ENSG00000130303;ENSG00000132275;ENSG00000136270;ENSG00000137309;ENSG00000141905;ENSG00000166167;ENSG00000175054;ENSG00000182872;ENSG00000186416;ENSG00000186575;ENSG00000205937
GO:1901362	organic cyclic compound biosynthetic process	32	4270	0.0114477249963338	0.147542841564107	ENSG00000039650;ENSG00000070814;ENSG00000072803;ENSG00000075975;ENSG00000095564;ENSG00000096401;ENSG00000108312;ENSG00000113649;ENSG00000115816;ENSG00000115942;ENSG00000121774;ENSG00000122565;ENSG00000123159;ENSG00000132005;ENSG00000132275;ENSG00000132383;ENSG00000136518;ENSG00000137054;ENSG00000137309;ENSG00000141905;ENSG00000147155;ENSG00000147475;ENSG00000159348;ENSG00000160208;ENSG00000163938…
GO:0051492	regulation of stress fiber assembly	3	91	0.0114997731835499	0.147542841564107	ENSG00000124145;ENSG00000144824;ENSG00000186575
GO:0006376	mRNA splice site selection	2	32	0.0117083058982378	0.148280028891876	ENSG00000146963;ENSG00000164985
GO:0043247	telomere maintenance in response to DNA damage	2	32	0.0117083058982378	0.148280028891876	ENSG00000073050;ENSG00000136518
GO:0050000	chromosome localization	3	92	0.0118439577807952	0.148982813010775	ENSG00000108424;ENSG00000197102;ENSG00000198824
GO:2001022	positive regulation of response to DNA damage stimulus	4	172	0.0119155892219519	0.148982813010775	ENSG00000039650;ENSG00000073050;ENSG00000136518;ENSG00000175054
GO:0071840	cellular component organization or biogenesis	45	6619	0.0120995426562691	0.150325330596559	ENSG00000039650;ENSG00000067167;ENSG00000070367;ENSG00000072803;ENSG00000073050;ENSG00000082898;ENSG00000095564;ENSG00000100347;ENSG00000101343;ENSG00000103043;ENSG00000108312;ENSG00000108424;ENSG00000109072;ENSG00000117395;ENSG00000121680;ENSG00000122565;ENSG00000124145;ENSG00000124198;ENSG00000124942;ENSG00000130303;ENSG00000132275;ENSG00000132383;ENSG00000132475;ENSG00000136518;ENSG00000137054…
GO:0006694	steroid biosynthetic process	4	174	0.012388886594108	0.152952103045497	ENSG00000147155;ENSG00000147475;ENSG00000159348;ENSG00000172893
GO:0008152	metabolic process	69	11404	0.0128912529503256	0.158040290568576	ENSG00000013588;ENSG00000032444;ENSG00000039650;ENSG00000070814;ENSG00000072210;ENSG00000072803;ENSG00000073050;ENSG00000075975;ENSG00000082898;ENSG00000095564;ENSG00000096401;ENSG00000101343;ENSG00000103043;ENSG00000108312;ENSG00000109072;ENSG00000110090;ENSG00000113649;ENSG00000115275;ENSG00000115816;ENSG00000115942;ENSG00000117395;ENSG00000121774;ENSG00000122565;ENSG00000123159;ENSG00000124145…
GO:0009303	rRNA transcription	2	34	0.0131551390315937	0.158040290568576	ENSG00000070814;ENSG00000137054
GO:0032212	positive regulation of telomere maintenance via telomerase	2	34	0.0131551390315937	0.158040290568576	ENSG00000039650;ENSG00000175054
GO:0051650	establishment of vesicle localization	4	178	0.0133712949848253	0.158040290568576	ENSG00000070367;ENSG00000072803;ENSG00000138073;ENSG00000197102
GO:0051054	positive regulation of DNA metabolic process	5	275	0.0136810628476586	0.158040290568576	ENSG00000039650;ENSG00000073050;ENSG00000136518;ENSG00000163938;ENSG00000175054
GO:0090181	regulation of cholesterol metabolic process	2	35	0.0139062648476988	0.158040290568576	ENSG00000147475;ENSG00000172893
GO:0006996	organelle organization	30	3991	0.0143019494458669	0.158040290568576	ENSG00000039650;ENSG00000067167;ENSG00000070367;ENSG00000072803;ENSG00000073050;ENSG00000082898;ENSG00000095564;ENSG00000100347;ENSG00000108424;ENSG00000121680;ENSG00000122565;ENSG00000124145;ENSG00000124198;ENSG00000130303;ENSG00000132275;ENSG00000132383;ENSG00000132475;ENSG00000136518;ENSG00000137309;ENSG00000138073;ENSG00000144824;ENSG00000160072;ENSG00000163938;ENSG00000164818;ENSG00000175054…
GO:0031325	positive regulation of cellular metabolic process	26	3316	0.0143070633899129	0.158040290568576	ENSG00000039650;ENSG00000072803;ENSG00000073050;ENSG00000075975;ENSG00000096401;ENSG00000103043;ENSG00000108312;ENSG00000109072;ENSG00000110090;ENSG00000113649;ENSG00000115816;ENSG00000121774;ENSG00000123159;ENSG00000124145;ENSG00000132275;ENSG00000136518;ENSG00000137309;ENSG00000140525;ENSG00000141905;ENSG00000158545;ENSG00000160208;ENSG00000163938;ENSG00000164985;ENSG00000166167;ENSG00000175054…
GO:0044085	cellular component biogenesis	26	3318	0.0144140124816185	0.158040290568576	ENSG00000070367;ENSG00000082898;ENSG00000100347;ENSG00000101343;ENSG00000108312;ENSG00000108424;ENSG00000109072;ENSG00000117395;ENSG00000121680;ENSG00000124145;ENSG00000132275;ENSG00000132475;ENSG00000137054;ENSG00000138073;ENSG00000138442;ENSG00000144824;ENSG00000146963;ENSG00000148719;ENSG00000155393;ENSG00000156697;ENSG00000160208;ENSG00000164818;ENSG00000164985;ENSG00000175054;ENSG00000186575…
GO:0045935	positive regulation of nucleobase-containing compound metabolic process	18	2034	0.0144318448690015	0.158040290568576	ENSG00000039650;ENSG00000072803;ENSG00000073050;ENSG00000075975;ENSG00000096401;ENSG00000108312;ENSG00000113649;ENSG00000115816;ENSG00000136518;ENSG00000137309;ENSG00000141905;ENSG00000158545;ENSG00000160208;ENSG00000163938;ENSG00000164985;ENSG00000166167;ENSG00000175054;ENSG00000186416
GO:0001953	negative regulation of cell-matrix adhesion	2	36	0.0146755909307419	0.158040290568576	ENSG00000144824;ENSG00000186575
GO:0009893	positive regulation of metabolic process	29	3828	0.0146863735478789	0.158040290568576	ENSG00000039650;ENSG00000072803;ENSG00000073050;ENSG00000075975;ENSG00000096401;ENSG00000103043;ENSG00000108312;ENSG00000109072;ENSG00000110090;ENSG00000113649;ENSG00000115816;ENSG00000121774;ENSG00000123159;ENSG00000124145;ENSG00000124198;ENSG00000132275;ENSG00000136518;ENSG00000137309;ENSG00000140525;ENSG00000141905;ENSG00000158545;ENSG00000160208;ENSG00000163938;ENSG00000164985;ENSG00000166167…
GO:0110020	regulation of actomyosin structure organization	3	100	0.0148107741721624	0.158040290568576	ENSG00000124145;ENSG00000144824;ENSG00000186575
GO:0006409	tRNA export from nucleus	1	3	0.0153299197800898	0.158040290568576	ENSG00000184575
GO:0006714	sesquiterpenoid metabolic process	1	3	0.0153299197800898	0.158040290568576	ENSG00000072210
GO:0016557	peroxisome membrane biogenesis	1	3	0.0153299197800898	0.158040290568576	ENSG00000121680
GO:0031134	sister chromatid biorientation	1	3	0.0153299197800898	0.158040290568576	ENSG00000198824
GO:0031291	Ran protein signal transduction	1	3	0.0153299197800898	0.158040290568576	ENSG00000108424
GO:0043686	co-translational protein modification	1	3	0.0153299197800898	0.158040290568576	ENSG00000134910
GO:0061819	telomeric DNA-containing double minutes formation	1	3	0.0153299197800898	0.158040290568576	ENSG00000073050
GO:0071431	tRNA-containing ribonucleoprotein complex export from nucleus	1	3	0.0153299197800898	0.158040290568576	ENSG00000184575
GO:0097694	establishment of RNA localization to telomere	1	3	0.0153299197800898	0.158040290568576	ENSG00000175054
GO:0097695	establishment of protein-containing complex localization to telomere	1	3	0.0153299197800898	0.158040290568576	ENSG00000175054
GO:1901252	regulation of intracellular transport of viral material	1	3	0.0153299197800898	0.158040290568576	ENSG00000130303
GO:1903279	regulation of calcium:sodium antiporter activity	1	3	0.0153299197800898	0.158040290568576	ENSG00000143153
GO:1903406	regulation of P-type sodium:potassium-exchanging transporter activity	1	3	0.0153299197800898	0.158040290568576	ENSG00000143153
GO:1903408	positive regulation of P-type sodium:potassium-exchanging transporter activity	1	3	0.0153299197800898	0.158040290568576	ENSG00000143153
GO:1903516	regulation of single strand break repair	1	3	0.0153299197800898	0.158040290568576	ENSG00000073050
GO:1905764	regulation of protection from non-homologous end joining at telomere	1	3	0.0153299197800898	0.158040290568576	ENSG00000073050
GO:1905765	negative regulation of protection from non-homologous end joining at telomere	1	3	0.0153299197800898	0.158040290568576	ENSG00000073050
GO:0010467	gene expression	41	5962	0.0153396516225376	0.158040290568576	ENSG00000070814;ENSG00000072803;ENSG00000075975;ENSG00000095564;ENSG00000096401;ENSG00000101343;ENSG00000108312;ENSG00000113649;ENSG00000115816;ENSG00000115942;ENSG00000117395;ENSG00000121774;ENSG00000122565;ENSG00000124198;ENSG00000124571;ENSG00000124942;ENSG00000130303;ENSG00000131051;ENSG00000132005;ENSG00000132275;ENSG00000136261;ENSG00000136270;ENSG00000136518;ENSG00000137054;ENSG00000137309…
GO:0031324	negative regulation of cellular metabolic process	21	2519	0.0153773283232797	0.158040290568576	ENSG00000013588;ENSG00000039650;ENSG00000072803;ENSG00000073050;ENSG00000095564;ENSG00000109072;ENSG00000113649;ENSG00000115942;ENSG00000121774;ENSG00000122565;ENSG00000123159;ENSG00000132275;ENSG00000137309;ENSG00000141905;ENSG00000147475;ENSG00000166167;ENSG00000175054;ENSG00000182872;ENSG00000186416;ENSG00000186575;ENSG00000205937
GO:1904358	positive regulation of telomere maintenance via telomere lengthening	2	37	0.0154629148211279	0.158092196843094	ENSG00000039650;ENSG00000175054
GO:0031328	positive regulation of cellular biosynthetic process	18	2062	0.0164254607896355	0.166326101407471	ENSG00000039650;ENSG00000072803;ENSG00000075975;ENSG00000096401;ENSG00000108312;ENSG00000113649;ENSG00000115816;ENSG00000121774;ENSG00000123159;ENSG00000136518;ENSG00000137309;ENSG00000141905;ENSG00000160208;ENSG00000163938;ENSG00000164985;ENSG00000166167;ENSG00000175054;ENSG00000186416
GO:0032231	regulation of actin filament bundle assembly	3	104	0.0164377298385377	0.166326101407471	ENSG00000124145;ENSG00000144824;ENSG00000186575
GO:0030038	contractile actin filament bundle assembly	3	106	0.0172873791397062	0.173138394138996	ENSG00000124145;ENSG00000144824;ENSG00000186575
GO:0043149	stress fiber assembly	3	106	0.0172873791397062	0.173138394138996	ENSG00000124145;ENSG00000144824;ENSG00000186575
GO:0016233	telomere capping	2	40	0.017930872068768	0.17867158310148	ENSG00000039650;ENSG00000073050
GO:0006892	post-Golgi vesicle-mediated transport	3	109	0.018607234262437	0.180278217848423	ENSG00000061987;ENSG00000070367;ENSG00000124198
GO:0051648	vesicle localization	4	197	0.0187111598656847	0.180278217848423	ENSG00000070367;ENSG00000072803;ENSG00000138073;ENSG00000197102
GO:0036297	interstrand cross-link repair	2	41	0.0187881936246547	0.180278217848423	ENSG00000140525;ENSG00000175054
GO:0009891	positive regulation of biosynthetic process	18	2098	0.0193017386378088	0.180278217848423	ENSG00000039650;ENSG00000072803;ENSG00000075975;ENSG00000096401;ENSG00000108312;ENSG00000113649;ENSG00000115816;ENSG00000121774;ENSG00000123159;ENSG00000136518;ENSG00000137309;ENSG00000141905;ENSG00000160208;ENSG00000163938;ENSG00000164985;ENSG00000166167;ENSG00000175054;ENSG00000186416
GO:0006302	double-strand break repair	5	301	0.019453728906022	0.180278217848423	ENSG00000039650;ENSG00000073050;ENSG00000132383;ENSG00000136518;ENSG00000175054
GO:0036503	ERAD pathway	3	111	0.0195174585281817	0.180278217848423	ENSG00000147475;ENSG00000148719;ENSG00000167671
GO:0040001	establishment of mitotic spindle localization	2	42	0.0196625238737387	0.180278217848423	ENSG00000072803;ENSG00000108424
GO:0003400	regulation of COPII vesicle coating	1	4	0.020388061315512	0.180278217848423	ENSG00000138073
GO:0006362	transcription elongation from RNA polymerase I promoter	1	4	0.020388061315512	0.180278217848423	ENSG00000137054
GO:0006404	RNA import into nucleus	1	4	0.020388061315512	0.180278217848423	ENSG00000108424
GO:0006610	ribosomal protein import into nucleus	1	4	0.020388061315512	0.180278217848423	ENSG00000108424
GO:0006853	carnitine shuttle	1	4	0.020388061315512	0.180278217848423	ENSG00000110090
GO:0007079	mitotic chromosome movement towards spindle pole	1	4	0.020388061315512	0.180278217848423	ENSG00000108424
GO:0010025	wax biosynthetic process	1	4	0.020388061315512	0.180278217848423	ENSG00000197601
GO:0010166	wax metabolic process	1	4	0.020388061315512	0.180278217848423	ENSG00000197601
GO:0090113	regulation of ER to Golgi vesicle-mediated transport by GTP hydrolysis	1	4	0.020388061315512	0.180278217848423	ENSG00000138073
GO:0090402	oncogene-induced cell senescence	1	4	0.020388061315512	0.180278217848423	ENSG00000137309
GO:1903276	regulation of sodium ion export across plasma membrane	1	4	0.020388061315512	0.180278217848423	ENSG00000143153
GO:1903278	positive regulation of sodium ion export across plasma membrane	1	4	0.020388061315512	0.180278217848423	ENSG00000143153
GO:1903450	regulation of G1 to G0 transition	1	4	0.020388061315512	0.180278217848423	ENSG00000132275
GO:1903553	positive regulation of extracellular exosome assembly	1	4	0.020388061315512	0.180278217848423	ENSG00000124145
GO:1903690	negative regulation of wound healing, spreading of epidermal cells	1	4	0.020388061315512	0.180278217848423	ENSG00000144824
GO:1904506	negative regulation of telomere maintenance in response to DNA damage	1	4	0.020388061315512	0.180278217848423	ENSG00000073050
GO:1904772	response to tetrachloromethane	1	4	0.020388061315512	0.180278217848423	ENSG00000110090
GO:1905686	positive regulation of plasma membrane repair	1	4	0.020388061315512	0.180278217848423	ENSG00000124942
GO:0010557	positive regulation of macromolecule biosynthetic process	17	1960	0.020887515970681	0.183866340136533	ENSG00000039650;ENSG00000072803;ENSG00000075975;ENSG00000096401;ENSG00000108312;ENSG00000113649;ENSG00000115816;ENSG00000121774;ENSG00000136518;ENSG00000137309;ENSG00000141905;ENSG00000160208;ENSG00000163938;ENSG00000164985;ENSG00000166167;ENSG00000175054;ENSG00000186416
GO:0022618	ribonucleoprotein complex assembly	4	205	0.0213039254439274	0.186694668064418	ENSG00000101343;ENSG00000146963;ENSG00000164985;ENSG00000175054
GO:0051252	regulation of RNA metabolic process	28	3772	0.0216805908601869	0.189139683073261	ENSG00000072803;ENSG00000075975;ENSG00000095564;ENSG00000096401;ENSG00000108312;ENSG00000113649;ENSG00000115816;ENSG00000115942;ENSG00000121774;ENSG00000122565;ENSG00000124942;ENSG00000131051;ENSG00000132005;ENSG00000132275;ENSG00000136270;ENSG00000136518;ENSG00000137309;ENSG00000141905;ENSG00000146457;ENSG00000158545;ENSG00000160208;ENSG00000163938;ENSG00000164944;ENSG00000164985;ENSG00000166167…
GO:0048193	Golgi vesicle transport	5	310	0.0217756334052761	0.189139683073261	ENSG00000061987;ENSG00000070367;ENSG00000087502;ENSG00000124198;ENSG00000138073
GO:0051603	proteolysis involved in cellular protein catabolic process	9	804	0.0221970487266881	0.191758102128311	ENSG00000072803;ENSG00000075975;ENSG00000082898;ENSG00000123159;ENSG00000147475;ENSG00000148719;ENSG00000166167;ENSG00000167671;ENSG00000198862
GO:0043170	macromolecule metabolic process	58	9348	0.0222724642308991	0.191758102128311	ENSG00000013588;ENSG00000039650;ENSG00000070814;ENSG00000072803;ENSG00000073050;ENSG00000075975;ENSG00000082898;ENSG00000095564;ENSG00000096401;ENSG00000101343;ENSG00000103043;ENSG00000108312;ENSG00000109072;ENSG00000113649;ENSG00000115275;ENSG00000115816;ENSG00000115942;ENSG00000117395;ENSG00000121774;ENSG00000122565;ENSG00000123159;ENSG00000124145;ENSG00000124198;ENSG00000124571;ENSG00000124942…
GO:0047496	vesicle transport along microtubule	2	45	0.0223856416812051	0.191890893538016	ENSG00000072803;ENSG00000197102
GO:0034504	protein localization to nucleus	5	313	0.0225880818480987	0.192784368120947	ENSG00000082898;ENSG00000108424;ENSG00000155393;ENSG00000186575;ENSG00000198700
GO:0006338	chromatin remodeling	5	315	0.0231405414620387	0.194165171156079	ENSG00000095564;ENSG00000122565;ENSG00000132475;ENSG00000136518;ENSG00000137309
GO:0010638	positive regulation of organelle organization	7	551	0.0232458458942389	0.194165171156079	ENSG00000039650;ENSG00000124145;ENSG00000136518;ENSG00000163938;ENSG00000175054;ENSG00000186575;ENSG00000197102
GO:0071826	ribonucleoprotein complex subunit organization	4	213	0.0241072960306068	0.194165171156079	ENSG00000101343;ENSG00000146963;ENSG00000164985;ENSG00000175054
GO:0045934	negative regulation of nucleobase-containing compound metabolic process	14	1534	0.0243336848347964	0.194165171156079	ENSG00000072803;ENSG00000073050;ENSG00000095564;ENSG00000113649;ENSG00000115942;ENSG00000121774;ENSG00000122565;ENSG00000132275;ENSG00000137309;ENSG00000141905;ENSG00000166167;ENSG00000182872;ENSG00000186416;ENSG00000205937
GO:0001952	regulation of cell-matrix adhesion	3	121	0.0244334018057468	0.194165171156079	ENSG00000124145;ENSG00000144824;ENSG00000186575
GO:0006282	regulation of DNA repair	4	214	0.0244727101722147	0.194165171156079	ENSG00000039650;ENSG00000073050;ENSG00000136518;ENSG00000175054
GO:0031647	regulation of protein stability	5	322	0.0251430682061609	0.194165171156079	ENSG00000072803;ENSG00000123159;ENSG00000143153;ENSG00000166167;ENSG00000186575
GO:0010810	regulation of cell-substrate adhesion	4	216	0.0252136047856787	0.194165171156079	ENSG00000109072;ENSG00000124145;ENSG00000144824;ENSG00000186575
GO:0022402	cell cycle process	12	1245	0.0252426097352874	0.194165171156079	ENSG00000070367;ENSG00000072803;ENSG00000082898;ENSG00000096401;ENSG00000108424;ENSG00000121774;ENSG00000123159;ENSG00000132275;ENSG00000136518;ENSG00000175054;ENSG00000197102;ENSG00000198824
GO:1902930	regulation of alcohol biosynthetic process	2	48	0.0252549697841007	0.194165171156079	ENSG00000147475;ENSG00000172893
GO:0022615	protein to membrane docking	1	5	0.0254205038141173	0.194165171156079	ENSG00000121680
GO:0032596	protein transport into membrane raft	1	5	0.0254205038141173	0.194165171156079	ENSG00000143153
GO:0044381	glucose import in response to insulin stimulus	1	5	0.0254205038141173	0.194165171156079	ENSG00000167114
GO:0044860	protein localization to plasma membrane raft	1	5	0.0254205038141173	0.194165171156079	ENSG00000143153
GO:0045541	negative regulation of cholesterol biosynthetic process	1	5	0.0254205038141173	0.194165171156079	ENSG00000147475
GO:0046833	positive regulation of RNA export from nucleus	1	5	0.0254205038141173	0.194165171156079	ENSG00000121774
GO:0051103	DNA ligation involved in DNA repair	1	5	0.0254205038141173	0.194165171156079	ENSG00000039650
GO:0051106	positive regulation of DNA ligation	1	5	0.0254205038141173	0.194165171156079	ENSG00000073050
GO:0051601	exocyst localization	1	5	0.0254205038141173	0.194165171156079	ENSG00000185215
GO:0072385	minus-end-directed organelle transport along microtubule	1	5	0.0254205038141173	0.194165171156079	ENSG00000197102
GO:0090206	negative regulation of cholesterol metabolic process	1	5	0.0254205038141173	0.194165171156079	ENSG00000147475
GO:0106119	negative regulation of sterol biosynthetic process	1	5	0.0254205038141173	0.194165171156079	ENSG00000147475
GO:0110104	mRNA alternative polyadenylation	1	5	0.0254205038141173	0.194165171156079	ENSG00000164944
GO:1904259	regulation of basement membrane assembly involved in embryonic body morphogenesis	1	5	0.0254205038141173	0.194165171156079	ENSG00000144824
GO:1904261	positive regulation of basement membrane assembly involved in embryonic body morphogenesis	1	5	0.0254205038141173	0.194165171156079	ENSG00000144824
GO:1990116	ribosome-associated ubiquitin-dependent protein catabolic process	1	5	0.0254205038141173	0.194165171156079	ENSG00000198862
GO:2001197	basement membrane assembly involved in embryonic body morphogenesis	1	5	0.0254205038141173	0.194165171156079	ENSG00000144824
GO:0010468	regulation of gene expression	34	4876	0.0257312215485673	0.195776697286192	ENSG00000070814;ENSG00000072803;ENSG00000075975;ENSG00000095564;ENSG00000096401;ENSG00000108312;ENSG00000113649;ENSG00000115816;ENSG00000115942;ENSG00000121774;ENSG00000122565;ENSG00000124198;ENSG00000124571;ENSG00000124942;ENSG00000130303;ENSG00000131051;ENSG00000132005;ENSG00000132275;ENSG00000136261;ENSG00000136270;ENSG00000136518;ENSG00000137309;ENSG00000141905;ENSG00000143153;ENSG00000146457…
GO:0009057	macromolecule catabolic process	13	1401	0.0264458442243895	0.200437035569408	ENSG00000072803;ENSG00000075975;ENSG00000082898;ENSG00000123159;ENSG00000136270;ENSG00000147475;ENSG00000148719;ENSG00000158545;ENSG00000166167;ENSG00000167671;ENSG00000182872;ENSG00000198862;ENSG00000205937
GO:0006511	ubiquitin-dependent protein catabolic process	8	696	0.026581280908279	0.200688670857507	ENSG00000072803;ENSG00000075975;ENSG00000082898;ENSG00000123159;ENSG00000147475;ENSG00000148719;ENSG00000166167;ENSG00000198862
GO:0031648	protein destabilization	2	50	0.0272465999433068	0.204623133200576	ENSG00000072803;ENSG00000166167
GO:0051640	organelle localization	7	570	0.02731088176187	0.204623133200576	ENSG00000070367;ENSG00000072803;ENSG00000082898;ENSG00000108424;ENSG00000138073;ENSG00000197102;ENSG00000198824
GO:0044257	cellular protein catabolic process	9	835	0.0274838585433528	0.20513617612396	ENSG00000072803;ENSG00000075975;ENSG00000082898;ENSG00000123159;ENSG00000147475;ENSG00000148719;ENSG00000166167;ENSG00000167671;ENSG00000198862
GO:0044237	cellular metabolic process	63	10444	0.027775450549617	0.206527308442796	ENSG00000013588;ENSG00000032444;ENSG00000039650;ENSG00000070814;ENSG00000072210;ENSG00000072803;ENSG00000073050;ENSG00000075975;ENSG00000082898;ENSG00000095564;ENSG00000096401;ENSG00000101343;ENSG00000103043;ENSG00000108312;ENSG00000109072;ENSG00000110090;ENSG00000113649;ENSG00000115275;ENSG00000115816;ENSG00000115942;ENSG00000117395;ENSG00000121774;ENSG00000122565;ENSG00000123159;ENSG00000124145…
GO:0072594	establishment of protein localization to organelle	6	449	0.0280838636486255	0.208032544687743	ENSG00000067167;ENSG00000100347;ENSG00000108424;ENSG00000121680;ENSG00000155393;ENSG00000198700
GO:0031146	SCF-dependent proteasomal ubiquitin-dependent protein catabolic process	2	51	0.0282654894984315	0.208590811599327	ENSG00000072803;ENSG00000166167
GO:0006259	DNA metabolic process	10	980	0.0285945088536449	0.209560463069161	ENSG00000039650;ENSG00000073050;ENSG00000096401;ENSG00000115942;ENSG00000132383;ENSG00000136518;ENSG00000137309;ENSG00000140525;ENSG00000163938;ENSG00000175054
GO:0019941	modification-dependent protein catabolic process	8	706	0.0286103943466812	0.209560463069161	ENSG00000072803;ENSG00000075975;ENSG00000082898;ENSG00000123159;ENSG00000147475;ENSG00000148719;ENSG00000166167;ENSG00000198862
GO:0051172	negative regulation of nitrogen compound metabolic process	19	2353	0.0287381000079871	0.209640917393277	ENSG00000013588;ENSG00000039650;ENSG00000072803;ENSG00000073050;ENSG00000095564;ENSG00000109072;ENSG00000113649;ENSG00000115942;ENSG00000121774;ENSG00000122565;ENSG00000123159;ENSG00000132275;ENSG00000137309;ENSG00000141905;ENSG00000166167;ENSG00000182872;ENSG00000186416;ENSG00000186575;ENSG00000205937
GO:0051726	regulation of cell cycle	11	1124	0.0288349708080411	0.209640917393277	ENSG00000082898;ENSG00000096401;ENSG00000123159;ENSG00000132275;ENSG00000136270;ENSG00000136518;ENSG00000138442;ENSG00000166167;ENSG00000175054;ENSG00000186575;ENSG00000197102
GO:0045739	positive regulation of DNA repair	3	131	0.029957263640428	0.211804751338796	ENSG00000039650;ENSG00000073050;ENSG00000136518
GO:0071705	nitrogen compound transport	17	2044	0.0300044298884858	0.211804751338796	ENSG00000061987;ENSG00000067167;ENSG00000070367;ENSG00000082898;ENSG00000100347;ENSG00000108424;ENSG00000110090;ENSG00000121680;ENSG00000121774;ENSG00000123159;ENSG00000124198;ENSG00000124571;ENSG00000138073;ENSG00000143153;ENSG00000155393;ENSG00000184575;ENSG00000198700
GO:0050732	negative regulation of peptidyl-tyrosine phosphorylation	2	53	0.0303485168940929	0.211804751338796	ENSG00000013588;ENSG00000186575
GO:0051496	positive regulation of stress fiber assembly	2	53	0.0303485168940929	0.211804751338796	ENSG00000124145;ENSG00000186575
GO:0000395	mRNA 5'-splice site recognition	1	6	0.0304273764022112	0.211804751338796	ENSG00000164985
GO:0032241	positive regulation of nucleobase-containing compound transport	1	6	0.0304273764022112	0.211804751338796	ENSG00000121774
GO:0051031	tRNA transport	1	6	0.0304273764022112	0.211804751338796	ENSG00000184575
GO:0051105	regulation of DNA ligation	1	6	0.0304273764022112	0.211804751338796	ENSG00000073050
GO:0061302	smooth muscle cell-matrix adhesion	1	6	0.0304273764022112	0.211804751338796	ENSG00000109072
GO:1903551	regulation of extracellular exosome assembly	1	6	0.0304273764022112	0.211804751338796	ENSG00000124145
GO:1905323	telomerase holoenzyme complex assembly	1	6	0.0304273764022112	0.211804751338796	ENSG00000175054
GO:1990379	lipid transport across blood-brain barrier	1	6	0.0304273764022112	0.211804751338796	ENSG00000167114
GO:0051253	negative regulation of RNA metabolic process	13	1432	0.0308918310119554	0.214277965641231	ENSG00000072803;ENSG00000095564;ENSG00000113649;ENSG00000115942;ENSG00000121774;ENSG00000122565;ENSG00000132275;ENSG00000137309;ENSG00000141905;ENSG00000166167;ENSG00000182872;ENSG00000186416;ENSG00000205937
GO:2000779	regulation of double-strand break repair	3	133	0.031134704923141	0.214793022803097	ENSG00000039650;ENSG00000136518;ENSG00000175054
GO:0043632	modification-dependent macromolecule catabolic process	8	718	0.0311849268970365	0.214793022803097	ENSG00000072803;ENSG00000075975;ENSG00000082898;ENSG00000123159;ENSG00000147475;ENSG00000148719;ENSG00000166167;ENSG00000198862
GO:0032210	regulation of telomere maintenance via telomerase	2	54	0.0314122986929555	0.215602595574376	ENSG00000039650;ENSG00000175054
GO:0065002	intracellular protein transmembrane transport	2	55	0.0324906908563264	0.222227268818706	ENSG00000067167;ENSG00000121680
GO:0006807	nitrogen compound metabolic process	59	9717	0.0338739092813293	0.228643056740847	ENSG00000013588;ENSG00000032444;ENSG00000039650;ENSG00000070814;ENSG00000072803;ENSG00000073050;ENSG00000075975;ENSG00000082898;ENSG00000095564;ENSG00000096401;ENSG00000101343;ENSG00000108312;ENSG00000109072;ENSG00000110090;ENSG00000113649;ENSG00000115275;ENSG00000115816;ENSG00000115942;ENSG00000117395;ENSG00000121774;ENSG00000122565;ENSG00000123159;ENSG00000124145;ENSG00000124571;ENSG00000124942…
GO:0008203	cholesterol metabolic process	3	138	0.034183653977689	0.228643056740847	ENSG00000147155;ENSG00000147475;ENSG00000172893
GO:0046165	alcohol biosynthetic process	3	138	0.034183653977689	0.228643056740847	ENSG00000147155;ENSG00000147475;ENSG00000172893
GO:0007160	cell-matrix adhesion	4	238	0.0342605911585598	0.228643056740847	ENSG00000109072;ENSG00000124145;ENSG00000144824;ENSG00000186575
GO:0098781	ncRNA transcription	2	57	0.0346906094591733	0.228643056740847	ENSG00000070814;ENSG00000137054
GO:0032594	protein transport within lipid bilayer	1	7	0.035408807564553	0.228643056740847	ENSG00000143153
GO:0042760	very long-chain fatty acid catabolic process	1	7	0.035408807564553	0.228643056740847	ENSG00000167114
GO:0044528	regulation of mitochondrial mRNA stability	1	7	0.035408807564553	0.228643056740847	ENSG00000136270
GO:0045046	protein import into peroxisome membrane	1	7	0.035408807564553	0.228643056740847	ENSG00000121680
GO:0046015	regulation of transcription by glucose	1	7	0.035408807564553	0.228643056740847	ENSG00000132275
GO:0050882	voluntary musculoskeletal movement	1	7	0.035408807564553	0.228643056740847	ENSG00000073050
GO:0051305	chromosome movement towards spindle pole	1	7	0.035408807564553	0.228643056740847	ENSG00000108424
GO:0071971	extracellular exosome assembly	1	7	0.035408807564553	0.228643056740847	ENSG00000124145
GO:1903288	positive regulation of potassium ion import across plasma membrane	1	7	0.035408807564553	0.228643056740847	ENSG00000143153
GO:1905461	positive regulation of vascular associated smooth muscle cell apoptotic process	1	7	0.035408807564553	0.228643056740847	ENSG00000182872
GO:1905684	regulation of plasma membrane repair	1	7	0.035408807564553	0.228643056740847	ENSG00000124942
GO:1990414	replication-born double-strand break repair via sister chromatid exchange	1	7	0.035408807564553	0.228643056740847	ENSG00000073050
GO:0007080	mitotic metaphase plate congression	2	58	0.0358117909120699	0.23048703462424	ENSG00000108424;ENSG00000198824
GO:1903322	positive regulation of protein modification by small protein conjugation or removal	3	141	0.0360849208228416	0.231139128709745	ENSG00000140525;ENSG00000163938;ENSG00000166167
GO:0031327	negative regulation of cellular biosynthetic process	14	1618	0.0361486054579173	0.231139128709745	ENSG00000072803;ENSG00000095564;ENSG00000113649;ENSG00000115942;ENSG00000121774;ENSG00000122565;ENSG00000132275;ENSG00000137309;ENSG00000141905;ENSG00000147475;ENSG00000166167;ENSG00000175054;ENSG00000182872;ENSG00000186416
GO:0045892	negative regulation of transcription, DNA-templated	12	1318	0.0369302030628138	0.235370092897089	ENSG00000072803;ENSG00000095564;ENSG00000113649;ENSG00000115942;ENSG00000121774;ENSG00000122565;ENSG00000132275;ENSG00000137309;ENSG00000141905;ENSG00000166167;ENSG00000182872;ENSG00000186416
GO:1903507	negative regulation of nucleic acid-templated transcription	12	1320	0.037297095012763	0.236939150517973	ENSG00000072803;ENSG00000095564;ENSG00000113649;ENSG00000115942;ENSG00000121774;ENSG00000122565;ENSG00000132275;ENSG00000137309;ENSG00000141905;ENSG00000166167;ENSG00000182872;ENSG00000186416
GO:1902679	negative regulation of RNA biosynthetic process	12	1322	0.0376665929939458	0.23851458724876	ENSG00000072803;ENSG00000095564;ENSG00000113649;ENSG00000115942;ENSG00000121774;ENSG00000122565;ENSG00000132275;ENSG00000137309;ENSG00000141905;ENSG00000166167;ENSG00000182872;ENSG00000186416
GO:0006611	protein export from nucleus	2	60	0.038095745824147	0.239685734143591	ENSG00000082898;ENSG00000124571
GO:0010812	negative regulation of cell-substrate adhesion	2	60	0.038095745824147	0.239685734143591	ENSG00000144824;ENSG00000186575
GO:0006974	cellular response to DNA damage stimulus	9	887	0.0382665412507891	0.23999111972939	ENSG00000039650;ENSG00000073050;ENSG00000096401;ENSG00000122565;ENSG00000132383;ENSG00000136518;ENSG00000137309;ENSG00000140525;ENSG00000175054
GO:0000055	ribosomal large subunit export from nucleus	1	8	0.0403649251475032	0.245733785341124	ENSG00000082898
GO:0000056	ribosomal small subunit export from nucleus	1	8	0.0403649251475032	0.245733785341124	ENSG00000082898
GO:0006616	SRP-dependent cotranslational protein targeting to membrane, translocation	1	8	0.0403649251475032	0.245733785341124	ENSG00000067167
GO:0006657	CDP-choline pathway	1	8	0.0403649251475032	0.245733785341124	ENSG00000134255
GO:0010626	negative regulation of Schwann cell proliferation	1	8	0.0403649251475032	0.245733785341124	ENSG00000186575
GO:1903286	regulation of potassium ion import	1	8	0.0403649251475032	0.245733785341124	ENSG00000143153
GO:1903689	regulation of wound healing, spreading of epidermal cells	1	8	0.0403649251475032	0.245733785341124	ENSG00000144824
GO:1904354	negative regulation of telomere capping	1	8	0.0403649251475032	0.245733785341124	ENSG00000073050
GO:1905832	positive regulation of spindle assembly	1	8	0.0403649251475032	0.245733785341124	ENSG00000197102
GO:0031122	cytoplasmic microtubule organization	2	62	0.0404340359985649	0.245733785341124	ENSG00000108424;ENSG00000197102
GO:1902652	secondary alcohol metabolic process	3	148	0.0407291297759897	0.246442073785259	ENSG00000147155;ENSG00000147475;ENSG00000172893
GO:1901576	organic substance biosynthetic process	39	5954	0.0408016678452416	0.246442073785259	ENSG00000039650;ENSG00000070814;ENSG00000072803;ENSG00000075975;ENSG00000095564;ENSG00000096401;ENSG00000103043;ENSG00000108312;ENSG00000113649;ENSG00000115275;ENSG00000115816;ENSG00000115942;ENSG00000121774;ENSG00000122565;ENSG00000123159;ENSG00000132005;ENSG00000132275;ENSG00000132383;ENSG00000134255;ENSG00000134910;ENSG00000136261;ENSG00000136518;ENSG00000137054;ENSG00000137309;ENSG00000141905…
GO:0051173	positive regulation of nitrogen compound metabolic process	23	3116	0.0409304793443479	0.246461751389432	ENSG00000039650;ENSG00000072803;ENSG00000073050;ENSG00000075975;ENSG00000096401;ENSG00000108312;ENSG00000109072;ENSG00000113649;ENSG00000115816;ENSG00000121774;ENSG00000124145;ENSG00000132275;ENSG00000136518;ENSG00000137309;ENSG00000140525;ENSG00000141905;ENSG00000158545;ENSG00000160208;ENSG00000163938;ENSG00000164985;ENSG00000166167;ENSG00000175054;ENSG00000186416
GO:0009890	negative regulation of biosynthetic process	14	1648	0.0412458112120824	0.247601001251736	ENSG00000072803;ENSG00000095564;ENSG00000113649;ENSG00000115942;ENSG00000121774;ENSG00000122565;ENSG00000132275;ENSG00000137309;ENSG00000141905;ENSG00000147475;ENSG00000166167;ENSG00000175054;ENSG00000182872;ENSG00000186416
GO:0032233	positive regulation of actin filament bundle assembly	2	63	0.0416231415054016	0.248347193845299	ENSG00000124145;ENSG00000186575
GO:1904356	regulation of telomere maintenance via telomere lengthening	2	63	0.0416231415054016	0.248347193845299	ENSG00000039650;ENSG00000175054
GO:0033043	regulation of organelle organization	11	1198	0.0428055754092802	0.251695008340958	ENSG00000039650;ENSG00000073050;ENSG00000124145;ENSG00000130303;ENSG00000136518;ENSG00000138073;ENSG00000144824;ENSG00000163938;ENSG00000175054;ENSG00000186575;ENSG00000197102
GO:0006303	double-strand break repair via nonhomologous end joining	2	64	0.0428253350921446	0.251695008340958	ENSG00000039650;ENSG00000073050
GO:0006893	Golgi to plasma membrane transport	2	64	0.0428253350921446	0.251695008340958	ENSG00000070367;ENSG00000124198
GO:0051893	regulation of focal adhesion assembly	2	64	0.0428253350921446	0.251695008340958	ENSG00000124145;ENSG00000144824
GO:0090109	regulation of cell-substrate junction assembly	2	64	0.0428253350921446	0.251695008340958	ENSG00000124145;ENSG00000144824
GO:0048522	positive regulation of cellular process	38	5796	0.0435508071853004	0.25519472986491	ENSG00000039650;ENSG00000072803;ENSG00000073050;ENSG00000075975;ENSG00000096401;ENSG00000103043;ENSG00000108312;ENSG00000108829;ENSG00000109072;ENSG00000110090;ENSG00000113649;ENSG00000115816;ENSG00000121774;ENSG00000123159;ENSG00000124145;ENSG00000124942;ENSG00000130303;ENSG00000132275;ENSG00000132475;ENSG00000136270;ENSG00000136518;ENSG00000137309;ENSG00000140525;ENSG00000141905;ENSG00000143153…
GO:0006903	vesicle targeting	2	65	0.0440404542363945	0.255505074824485	ENSG00000070367;ENSG00000138073
GO:0098930	axonal transport	2	65	0.0440404542363945	0.255505074824485	ENSG00000072803;ENSG00000197102
GO:0071806	protein transmembrane transport	2	66	0.045268337707179	0.255505074824485	ENSG00000067167;ENSG00000121680
GO:0000183	rDNA heterochromatin assembly	1	9	0.0452958563621604	0.255505074824485	ENSG00000132275
GO:0010624	regulation of Schwann cell proliferation	1	9	0.0452958563621604	0.255505074824485	ENSG00000186575
GO:0014010	Schwann cell proliferation	1	9	0.0452958563621604	0.255505074824485	ENSG00000186575
GO:0035562	negative regulation of chromatin binding	1	9	0.0452958563621604	0.255505074824485	ENSG00000095564
GO:0048023	positive regulation of melanin biosynthetic process	1	9	0.0452958563621604	0.255505074824485	ENSG00000123159
GO:0072344	rescue of stalled ribosome	1	9	0.0452958563621604	0.255505074824485	ENSG00000198862
GO:0090522	vesicle tethering involved in exocytosis	1	9	0.0452958563621604	0.255505074824485	ENSG00000070367
GO:0097064	ncRNA export from nucleus	1	9	0.0452958563621604	0.255505074824485	ENSG00000184575
GO:1900378	positive regulation of secondary metabolite biosynthetic process	1	9	0.0452958563621604	0.255505074824485	ENSG00000123159
GO:1903044	protein localization to membrane raft	1	9	0.0452958563621604	0.255505074824485	ENSG00000143153
GO:1901575	organic substance catabolic process	17	2151	0.0456275814553219	0.256638803429217	ENSG00000032444;ENSG00000072803;ENSG00000075975;ENSG00000082898;ENSG00000110090;ENSG00000123159;ENSG00000136270;ENSG00000137992;ENSG00000147475;ENSG00000148719;ENSG00000158545;ENSG00000166167;ENSG00000167114;ENSG00000167671;ENSG00000182872;ENSG00000198862;ENSG00000205937
GO:0071702	organic substance transport	19	2482	0.0461494997952833	0.258832765994689	ENSG00000061987;ENSG00000067167;ENSG00000070367;ENSG00000082898;ENSG00000100347;ENSG00000108424;ENSG00000110090;ENSG00000121680;ENSG00000121774;ENSG00000123159;ENSG00000124198;ENSG00000124571;ENSG00000138073;ENSG00000143153;ENSG00000155393;ENSG00000159348;ENSG00000167114;ENSG00000184575;ENSG00000198700
GO:0034660	ncRNA metabolic process	6	508	0.0466901159888426	0.26111879682649	ENSG00000117395;ENSG00000124571;ENSG00000132275;ENSG00000138442;ENSG00000156697;ENSG00000160208
GO:0006333	chromatin assembly or disassembly	3	157	0.0471223312679985	0.262787318974662	ENSG00000132275;ENSG00000132475;ENSG00000137309
GO:0015909	long-chain fatty acid transport	2	68	0.0477617591092291	0.264102346849061	ENSG00000110090;ENSG00000167114
GO:0031100	animal organ regeneration	2	68	0.0477617591092291	0.264102346849061	ENSG00000109072;ENSG00000110090
GO:0031507	heterochromatin assembly	2	68	0.0477617591092291	0.264102346849061	ENSG00000122565;ENSG00000132275
GO:0051017	actin filament bundle assembly	3	159	0.048606592180445	0.267410129238329	ENSG00000124145;ENSG00000144824;ENSG00000186575
GO:0150116	regulation of cell-substrate junction organization	2	69	0.0490269809573236	0.267410129238329	ENSG00000124145;ENSG00000144824
GO:0010604	positive regulation of macromolecule metabolic process	25	3520	0.0493577262656008	0.267410129238329	ENSG00000039650;ENSG00000072803;ENSG00000073050;ENSG00000075975;ENSG00000096401;ENSG00000108312;ENSG00000109072;ENSG00000113649;ENSG00000115816;ENSG00000121774;ENSG00000124145;ENSG00000124198;ENSG00000132275;ENSG00000136518;ENSG00000137309;ENSG00000140525;ENSG00000141905;ENSG00000158545;ENSG00000160208;ENSG00000163938;ENSG00000164985;ENSG00000166167;ENSG00000175054;ENSG00000182872;ENSG00000186416
GO:0051254	positive regulation of RNA metabolic process	15	1851	0.0496545152405922	0.267410129238329	ENSG00000072803;ENSG00000075975;ENSG00000096401;ENSG00000108312;ENSG00000113649;ENSG00000115816;ENSG00000136518;ENSG00000137309;ENSG00000141905;ENSG00000158545;ENSG00000160208;ENSG00000163938;ENSG00000164985;ENSG00000166167;ENSG00000186416
GO:0016246	RNA interference	1	10	0.0502017277874836	0.267410129238329	ENSG00000124571
GO:0031848	protection from non-homologous end joining at telomere	1	10	0.0502017277874836	0.267410129238329	ENSG00000073050
GO:0051351	positive regulation of ligase activity	1	10	0.0502017277874836	0.267410129238329	ENSG00000073050
GO:1901203	positive regulation of extracellular matrix assembly	1	10	0.0502017277874836	0.267410129238329	ENSG00000144824
GO:1905288	vascular associated smooth muscle cell apoptotic process	1	10	0.0502017277874836	0.267410129238329	ENSG00000182872
GO:1905459	regulation of vascular associated smooth muscle cell apoptotic process	1	10	0.0502017277874836	0.267410129238329	ENSG00000182872
GO:1990700	nucleolar chromatin organization	1	10	0.0502017277874836	0.267410129238329	ENSG00000132275
GO:0050810	regulation of steroid biosynthetic process	2	70	0.0503043349484056	0.267410129238329	ENSG00000147475;ENSG00000172893
GO:0099518	vesicle cytoskeletal trafficking	2	70	0.0503043349484056	0.267410129238329	ENSG00000072803;ENSG00000197102
GO:0009058	biosynthetic process	39	6040	0.0503625975088	0.267410129238329	ENSG00000039650;ENSG00000070814;ENSG00000072803;ENSG00000075975;ENSG00000095564;ENSG00000096401;ENSG00000103043;ENSG00000108312;ENSG00000113649;ENSG00000115275;ENSG00000115816;ENSG00000115942;ENSG00000121774;ENSG00000122565;ENSG00000123159;ENSG00000132005;ENSG00000132275;ENSG00000132383;ENSG00000134255;ENSG00000134910;ENSG00000136261;ENSG00000136518;ENSG00000137054;ENSG00000137309;ENSG00000141905…
GO:0090150	establishment of protein localization to membrane	4	270	0.0504033356180243	0.267410129238329	ENSG00000067167;ENSG00000100347;ENSG00000121680;ENSG00000143153
GO:0061572	actin filament bundle organization	3	162	0.0508757596157622	0.268936398683375	ENSG00000124145;ENSG00000144824;ENSG00000186575
GO:0071824	protein-DNA complex subunit organization	4	271	0.0509650230821271	0.268936398683375	ENSG00000108312;ENSG00000132475;ENSG00000137054;ENSG00000137309
GO:0009889	regulation of biosynthetic process	29	4234	0.0512229280477846	0.269572674953891	ENSG00000039650;ENSG00000070814;ENSG00000072803;ENSG00000075975;ENSG00000095564;ENSG00000096401;ENSG00000108312;ENSG00000113649;ENSG00000115816;ENSG00000115942;ENSG00000121774;ENSG00000122565;ENSG00000123159;ENSG00000132005;ENSG00000132275;ENSG00000136261;ENSG00000136518;ENSG00000137309;ENSG00000141905;ENSG00000147475;ENSG00000160208;ENSG00000163938;ENSG00000164985;ENSG00000166167;ENSG00000172893…
GO:0051205	protein insertion into membrane	2	71	0.0515936661786626	0.270797771948435	ENSG00000067167;ENSG00000100347
GO:2000113	negative regulation of cellular macromolecule biosynthetic process	13	1549	0.0526623413945714	0.275133007959229	ENSG00000072803;ENSG00000095564;ENSG00000113649;ENSG00000115942;ENSG00000121774;ENSG00000122565;ENSG00000132275;ENSG00000137309;ENSG00000141905;ENSG00000166167;ENSG00000175054;ENSG00000182872;ENSG00000186416
GO:0046486	glycerolipid metabolic process	5	397	0.0536880758829801	0.275133007959229	ENSG00000032444;ENSG00000103043;ENSG00000110090;ENSG00000134255;ENSG00000197601
GO:0061045	negative regulation of wound healing	2	73	0.054207646932091	0.275133007959229	ENSG00000109072;ENSG00000144824
GO:0045893	positive regulation of transcription, DNA-templated	14	1715	0.0544640411065551	0.275133007959229	ENSG00000072803;ENSG00000075975;ENSG00000096401;ENSG00000108312;ENSG00000113649;ENSG00000115816;ENSG00000136518;ENSG00000137309;ENSG00000141905;ENSG00000160208;ENSG00000163938;ENSG00000164985;ENSG00000166167;ENSG00000186416
GO:1903508	positive regulation of nucleic acid-templated transcription	14	1715	0.0544640411065551	0.275133007959229	ENSG00000072803;ENSG00000075975;ENSG00000096401;ENSG00000108312;ENSG00000113649;ENSG00000115816;ENSG00000136518;ENSG00000137309;ENSG00000141905;ENSG00000160208;ENSG00000163938;ENSG00000164985;ENSG00000166167;ENSG00000186416
GO:0051234	establishment of localization	32	4794	0.0545403081838348	0.275133007959229	ENSG00000061987;ENSG00000067167;ENSG00000070367;ENSG00000072803;ENSG00000082898;ENSG00000087502;ENSG00000100347;ENSG00000103043;ENSG00000108424;ENSG00000109072;ENSG00000110090;ENSG00000121680;ENSG00000121774;ENSG00000123159;ENSG00000124145;ENSG00000124198;ENSG00000124571;ENSG00000124942;ENSG00000130303;ENSG00000138073;ENSG00000143153;ENSG00000144824;ENSG00000155393;ENSG00000159348;ENSG00000167114…
GO:0006606	protein import into nucleus	3	167	0.054770630082825	0.275133007959229	ENSG00000108424;ENSG00000155393;ENSG00000198700
GO:0010558	negative regulation of macromolecule biosynthetic process	13	1559	0.0549198405983665	0.275133007959229	ENSG00000072803;ENSG00000095564;ENSG00000113649;ENSG00000115942;ENSG00000121774;ENSG00000122565;ENSG00000132275;ENSG00000137309;ENSG00000141905;ENSG00000166167;ENSG00000175054;ENSG00000182872;ENSG00000186416
GO:0006646	phosphatidylethanolamine biosynthetic process	1	11	0.0550826653733962	0.275133007959229	ENSG00000134255
GO:0008611	ether lipid biosynthetic process	1	11	0.0550826653733962	0.275133007959229	ENSG00000197601
GO:0010172	embryonic body morphogenesis	1	11	0.0550826653733962	0.275133007959229	ENSG00000144824
GO:0010248	establishment or maintenance of transmembrane electrochemical gradient	1	11	0.0550826653733962	0.275133007959229	ENSG00000143153
GO:0030953	astral microtubule organization	1	11	0.0550826653733962	0.275133007959229	ENSG00000108424
GO:0032000	positive regulation of fatty acid beta-oxidation	1	11	0.0550826653733962	0.275133007959229	ENSG00000110090
GO:0046504	glycerol ether biosynthetic process	1	11	0.0550826653733962	0.275133007959229	ENSG00000197601
GO:0075733	intracellular transport of virus	1	11	0.0550826653733962	0.275133007959229	ENSG00000130303
GO:0097384	cellular lipid biosynthetic process	1	11	0.0550826653733962	0.275133007959229	ENSG00000197601
GO:0110011	regulation of basement membrane organization	1	11	0.0550826653733962	0.275133007959229	ENSG00000144824
GO:1900363	regulation of mRNA polyadenylation	1	11	0.0550826653733962	0.275133007959229	ENSG00000164944
GO:0006487	protein N-linked glycosylation	2	74	0.0555319928130791	0.276673355056026	ENSG00000115275;ENSG00000134910
GO:1902680	positive regulation of RNA biosynthetic process	14	1721	0.0557770608265424	0.277190811145576	ENSG00000072803;ENSG00000075975;ENSG00000096401;ENSG00000108312;ENSG00000113649;ENSG00000115816;ENSG00000136518;ENSG00000137309;ENSG00000141905;ENSG00000160208;ENSG00000163938;ENSG00000164985;ENSG00000166167;ENSG00000186416
GO:0051130	positive regulation of cellular component organization	10	1102	0.0559371223148557	0.277284270464802	ENSG00000039650;ENSG00000109072;ENSG00000124145;ENSG00000124942;ENSG00000136518;ENSG00000144824;ENSG00000163938;ENSG00000175054;ENSG00000186575;ENSG00000197102
GO:1902850	microtubule cytoskeleton organization involved in mitosis	3	169	0.0563676824831404	0.278714762504798	ENSG00000072803;ENSG00000108424;ENSG00000197102
GO:2000573	positive regulation of DNA biosynthetic process	2	75	0.0568677086321982	0.280480683530163	ENSG00000039650;ENSG00000175054
GO:0071103	DNA conformation change	4	283	0.0579740373797016	0.284711917240844	ENSG00000132275;ENSG00000132383;ENSG00000132475;ENSG00000137309
GO:0034470	ncRNA processing	5	406	0.0580156734061832	0.284711917240844	ENSG00000117395;ENSG00000132275;ENSG00000138442;ENSG00000156697;ENSG00000160208
GO:0000724	double-strand break repair via homologous recombination	3	172	0.0588046883584116	0.28714826678498	ENSG00000073050;ENSG00000132383;ENSG00000136518
GO:0051170	import into nucleus	3	172	0.0588046883584116	0.28714826678498	ENSG00000108424;ENSG00000155393;ENSG00000198700
GO:0033689	negative regulation of osteoblast proliferation	1	12	0.0599387944438773	0.288381993856204	ENSG00000186575
GO:0034393	positive regulation of smooth muscle cell apoptotic process	1	12	0.0599387944438773	0.288381993856204	ENSG00000182872
GO:0042532	negative regulation of tyrosine phosphorylation of STAT protein	1	12	0.0599387944438773	0.288381993856204	ENSG00000186575
GO:0046831	regulation of RNA export from nucleus	1	12	0.0599387944438773	0.288381993856204	ENSG00000121774
GO:0051340	regulation of ligase activity	1	12	0.0599387944438773	0.288381993856204	ENSG00000073050
GO:1901503	ether biosynthetic process	1	12	0.0599387944438773	0.288381993856204	ENSG00000197601
GO:0008088	axo-dendritic transport	2	78	0.0609415938173856	0.290252340935585	ENSG00000072803;ENSG00000197102
GO:0045814	negative regulation of gene expression, epigenetic	2	78	0.0609415938173856	0.290252340935585	ENSG00000122565;ENSG00000132275
GO:0046470	phosphatidylcholine metabolic process	2	78	0.0609415938173856	0.290252340935585	ENSG00000032444;ENSG00000134255
GO:0070828	heterochromatin organization	2	78	0.0609415938173856	0.290252340935585	ENSG00000122565;ENSG00000132275
GO:0019438	aromatic compound biosynthetic process	28	4123	0.0610668450363713	0.290252340935585	ENSG00000039650;ENSG00000070814;ENSG00000072803;ENSG00000075975;ENSG00000095564;ENSG00000096401;ENSG00000108312;ENSG00000113649;ENSG00000115816;ENSG00000115942;ENSG00000121774;ENSG00000122565;ENSG00000123159;ENSG00000132005;ENSG00000132275;ENSG00000132383;ENSG00000136518;ENSG00000137054;ENSG00000137309;ENSG00000141905;ENSG00000160208;ENSG00000163938;ENSG00000164985;ENSG00000166167;ENSG00000175054…
GO:0000725	recombinational repair	3	176	0.0621305354351803	0.293640086577841	ENSG00000073050;ENSG00000132383;ENSG00000136518
GO:0032508	DNA duplex unwinding	2	79	0.0623213134467226	0.293640086577841	ENSG00000132383;ENSG00000137309
GO:0044248	cellular catabolic process	17	2239	0.0623587847946514	0.293640086577841	ENSG00000032444;ENSG00000072803;ENSG00000075975;ENSG00000082898;ENSG00000110090;ENSG00000123159;ENSG00000136270;ENSG00000137992;ENSG00000147475;ENSG00000148719;ENSG00000158545;ENSG00000166167;ENSG00000167114;ENSG00000167671;ENSG00000182872;ENSG00000198862;ENSG00000205937
GO:0048518	positive regulation of biological process	40	6318	0.0623779501288637	0.293640086577841	ENSG00000039650;ENSG00000072803;ENSG00000073050;ENSG00000075975;ENSG00000096401;ENSG00000103043;ENSG00000108312;ENSG00000108829;ENSG00000109072;ENSG00000110090;ENSG00000113649;ENSG00000115816;ENSG00000121774;ENSG00000123159;ENSG00000124145;ENSG00000124198;ENSG00000124571;ENSG00000124942;ENSG00000130303;ENSG00000132275;ENSG00000132475;ENSG00000136270;ENSG00000136518;ENSG00000137309;ENSG00000140525…
GO:0016458	gene silencing	3	177	0.0629755242383643	0.295743909282079	ENSG00000122565;ENSG00000124571;ENSG00000132275
GO:0006401	RNA catabolic process	4	292	0.0635541708554592	0.297749015248846	ENSG00000136270;ENSG00000158545;ENSG00000182872;ENSG00000205937
GO:0000012	single strand break repair	1	13	0.0647702397000399	0.29776107852735	ENSG00000073050
GO:0007638	mechanosensory behavior	1	13	0.0647702397000399	0.29776107852735	ENSG00000165209
GO:0009437	carnitine metabolic process	1	13	0.0647702397000399	0.29776107852735	ENSG00000110090
GO:0033235	positive regulation of protein sumoylation	1	13	0.0647702397000399	0.29776107852735	ENSG00000163938
GO:0051918	negative regulation of fibrinolysis	1	13	0.0647702397000399	0.29776107852735	ENSG00000109072
GO:0090235	regulation of metaphase plate congression	1	13	0.0647702397000399	0.29776107852735	ENSG00000197102
GO:1902931	negative regulation of alcohol biosynthetic process	1	13	0.0647702397000399	0.29776107852735	ENSG00000147475
GO:1904816	positive regulation of protein localization to chromosome, telomeric region	1	13	0.0647702397000399	0.29776107852735	ENSG00000163938
GO:1902117	positive regulation of organelle assembly	2	81	0.0651125235188965	0.298635242214004	ENSG00000124145;ENSG00000197102
GO:0043487	regulation of RNA stability	3	180	0.0655426226499557	0.299907152125555	ENSG00000136270;ENSG00000158545;ENSG00000182872
GO:0034622	cellular protein-containing complex assembly	10	1137	0.0662173162047245	0.302289748162498	ENSG00000100347;ENSG00000101343;ENSG00000108312;ENSG00000109072;ENSG00000132475;ENSG00000137054;ENSG00000146963;ENSG00000164818;ENSG00000164985;ENSG00000175054
GO:0006446	regulation of translational initiation	2	83	0.0679451479359533	0.309457831550525	ENSG00000121774;ENSG00000136261
GO:1901615	organic hydroxy compound metabolic process	6	560	0.0682931000542079	0.309704981435633	ENSG00000072210;ENSG00000123159;ENSG00000147155;ENSG00000147475;ENSG00000159348;ENSG00000172893
GO:0031326	regulation of cellular biosynthetic process	28	4172	0.0692655240137346	0.309704981435633	ENSG00000039650;ENSG00000070814;ENSG00000072803;ENSG00000075975;ENSG00000095564;ENSG00000096401;ENSG00000108312;ENSG00000113649;ENSG00000115816;ENSG00000115942;ENSG00000121774;ENSG00000122565;ENSG00000123159;ENSG00000132005;ENSG00000132275;ENSG00000136261;ENSG00000136518;ENSG00000137309;ENSG00000141905;ENSG00000147475;ENSG00000160208;ENSG00000163938;ENSG00000164985;ENSG00000166167;ENSG00000175054…
GO:0070897	transcription preinitiation complex assembly	2	84	0.0693766398091318	0.309704981435633	ENSG00000108312;ENSG00000137054
GO:0000722	telomere maintenance via recombination	1	14	0.0695771252231859	0.309704981435633	ENSG00000073050
GO:0006287	base-excision repair, gap-filling	1	14	0.0695771252231859	0.309704981435633	ENSG00000039650
GO:0007175	negative regulation of epidermal growth factor-activated receptor activity	1	14	0.0695771252231859	0.309704981435633	ENSG00000013588
GO:0030949	positive regulation of vascular endothelial growth factor receptor signaling pathway	1	14	0.0695771252231859	0.309704981435633	ENSG00000109072
GO:0060628	regulation of ER to Golgi vesicle-mediated transport	1	14	0.0695771252231859	0.309704981435633	ENSG00000138073
GO:1904668	positive regulation of ubiquitin protein ligase activity	1	14	0.0695771252231859	0.309704981435633	ENSG00000166167
GO:2001034	positive regulation of double-strand break repair via nonhomologous end joining	1	14	0.0695771252231859	0.309704981435633	ENSG00000039650
GO:0032392	DNA geometric change	2	85	0.0708180666890592	0.311897104059898	ENSG00000132383;ENSG00000137309
GO:0008610	lipid biosynthetic process	7	706	0.0708732087225786	0.311897104059898	ENSG00000103043;ENSG00000134255;ENSG00000147155;ENSG00000147475;ENSG00000159348;ENSG00000172893;ENSG00000197601
GO:0048041	focal adhesion assembly	2	86	0.0722692914086887	0.311897104059898	ENSG00000124145;ENSG00000144824
GO:0071426	ribonucleoprotein complex export from nucleus	2	86	0.0722692914086887	0.311897104059898	ENSG00000082898;ENSG00000184575
GO:2000781	positive regulation of double-strand break repair	2	86	0.0722692914086887	0.311897104059898	ENSG00000039650;ENSG00000136518
GO:0021766	hippocampus development	2	87	0.0737301779198818	0.311897104059898	ENSG00000073050;ENSG00000186575
GO:0030433	ubiquitin-dependent ERAD pathway	2	87	0.0737301779198818	0.311897104059898	ENSG00000147475;ENSG00000148719
GO:0071166	ribonucleoprotein complex localization	2	87	0.0737301779198818	0.311897104059898	ENSG00000082898;ENSG00000184575
GO:0000463	maturation of LSU-rRNA from tricistronic rRNA transcript (SSU-rRNA, 5.8S rRNA, LSU-rRNA)	1	15	0.0743595744778566	0.311897104059898	ENSG00000138442
GO:0007008	outer mitochondrial membrane organization	1	15	0.0743595744778566	0.311897104059898	ENSG00000100347
GO:0014029	neural crest formation	1	15	0.0743595744778566	0.311897104059898	ENSG00000070814
GO:0016558	protein import into peroxisome matrix	1	15	0.0743595744778566	0.311897104059898	ENSG00000121680
GO:0030007	cellular potassium ion homeostasis	1	15	0.0743595744778566	0.311897104059898	ENSG00000143153
GO:0032239	regulation of nucleobase-containing compound transport	1	15	0.0743595744778566	0.311897104059898	ENSG00000121774
GO:0032933	SREBP signaling pathway	1	15	0.0743595744778566	0.311897104059898	ENSG00000147475
GO:0043455	regulation of secondary metabolic process	1	15	0.0743595744778566	0.311897104059898	ENSG00000123159
GO:0045040	protein insertion into mitochondrial outer membrane	1	15	0.0743595744778566	0.311897104059898	ENSG00000100347
GO:0048021	regulation of melanin biosynthetic process	1	15	0.0743595744778566	0.311897104059898	ENSG00000123159
GO:0060148	positive regulation of posttranscriptional gene silencing	1	15	0.0743595744778566	0.311897104059898	ENSG00000124571
GO:0070831	basement membrane assembly	1	15	0.0743595744778566	0.311897104059898	ENSG00000144824
GO:0098760	response to interleukin-7	1	15	0.0743595744778566	0.311897104059898	ENSG00000123159
GO:0098761	cellular response to interleukin-7	1	15	0.0743595744778566	0.311897104059898	ENSG00000123159
GO:1900376	regulation of secondary metabolite biosynthetic process	1	15	0.0743595744778566	0.311897104059898	ENSG00000123159
GO:1901201	regulation of extracellular matrix assembly	1	15	0.0743595744778566	0.311897104059898	ENSG00000144824
GO:1903543	positive regulation of exosomal secretion	1	15	0.0743595744778566	0.311897104059898	ENSG00000124145
GO:1904507	positive regulation of telomere maintenance in response to DNA damage	1	15	0.0743595744778566	0.311897104059898	ENSG00000136518
GO:1904814	regulation of protein localization to chromosome, telomeric region	1	15	0.0743595744778566	0.311897104059898	ENSG00000163938
GO:0006650	glycerophospholipid metabolic process	4	310	0.0755320144094699	0.316139326835372	ENSG00000032444;ENSG00000103043;ENSG00000134255;ENSG00000197601
GO:0007369	gastrulation	3	192	0.0762825346690099	0.318263031880126	ENSG00000109072;ENSG00000144824;ENSG00000186575
GO:0072384	organelle transport along microtubule	2	89	0.076680397673011	0.318263031880126	ENSG00000072803;ENSG00000197102
GO:1903035	negative regulation of response to wounding	2	89	0.076680397673011	0.318263031880126	ENSG00000109072;ENSG00000144824
GO:0016043	cellular component organization	40	6412	0.0766951165633859	0.318263031880126	ENSG00000039650;ENSG00000067167;ENSG00000070367;ENSG00000072803;ENSG00000073050;ENSG00000082898;ENSG00000095564;ENSG00000100347;ENSG00000101343;ENSG00000103043;ENSG00000108312;ENSG00000108424;ENSG00000109072;ENSG00000121680;ENSG00000122565;ENSG00000124145;ENSG00000124198;ENSG00000124942;ENSG00000130303;ENSG00000132275;ENSG00000132383;ENSG00000132475;ENSG00000136518;ENSG00000137054;ENSG00000137309…
GO:0044260	cellular macromolecule metabolic process	48	7932	0.0768500647535303	0.318263031880126	ENSG00000013588;ENSG00000039650;ENSG00000070814;ENSG00000072803;ENSG00000073050;ENSG00000075975;ENSG00000082898;ENSG00000095564;ENSG00000096401;ENSG00000103043;ENSG00000108312;ENSG00000109072;ENSG00000113649;ENSG00000115275;ENSG00000115816;ENSG00000115942;ENSG00000121774;ENSG00000122565;ENSG00000123159;ENSG00000124145;ENSG00000124198;ENSG00000132005;ENSG00000132275;ENSG00000132383;ENSG00000134910…
GO:0034654	nucleobase-containing compound biosynthetic process	27	4037	0.0771862817806614	0.318943780477463	ENSG00000039650;ENSG00000070814;ENSG00000072803;ENSG00000075975;ENSG00000095564;ENSG00000096401;ENSG00000108312;ENSG00000113649;ENSG00000115816;ENSG00000115942;ENSG00000121774;ENSG00000122565;ENSG00000132005;ENSG00000132275;ENSG00000132383;ENSG00000136518;ENSG00000137054;ENSG00000137309;ENSG00000141905;ENSG00000160208;ENSG00000163938;ENSG00000164985;ENSG00000166167;ENSG00000175054;ENSG00000182872…
GO:0010564	regulation of cell cycle process	7	721	0.0773393986282589	0.318943780477463	ENSG00000082898;ENSG00000096401;ENSG00000123159;ENSG00000132275;ENSG00000136518;ENSG00000175054;ENSG00000197102
GO:0001510	RNA methylation	2	90	0.0781694643444731	0.319563920469288	ENSG00000146457;ENSG00000164944
GO:0000054	ribosomal subunit export from nucleus	1	16	0.079117710314862	0.319563920469288	ENSG00000082898
GO:0002371	dendritic cell cytokine production	1	16	0.079117710314862	0.319563920469288	ENSG00000130303
GO:0002730	regulation of dendritic cell cytokine production	1	16	0.079117710314862	0.319563920469288	ENSG00000130303
GO:0033750	ribosome localization	1	16	0.079117710314862	0.319563920469288	ENSG00000082898
GO:0036376	sodium ion export across plasma membrane	1	16	0.079117710314862	0.319563920469288	ENSG00000143153
GO:0045717	negative regulation of fatty acid biosynthetic process	1	16	0.079117710314862	0.319563920469288	ENSG00000147475
GO:0060253	negative regulation of glial cell proliferation	1	16	0.079117710314862	0.319563920469288	ENSG00000186575
GO:0071501	cellular response to sterol depletion	1	16	0.079117710314862	0.319563920469288	ENSG00000147475
GO:0090399	replicative senescence	1	16	0.079117710314862	0.319563920469288	ENSG00000175054
GO:0019217	regulation of fatty acid metabolic process	2	91	0.0796676596514602	0.320859256753505	ENSG00000110090;ENSG00000147475
GO:0098813	nuclear chromosome segregation	4	317	0.0804788227733204	0.320859256753505	ENSG00000108424;ENSG00000136518;ENSG00000197102;ENSG00000198824
GO:2001020	regulation of response to DNA damage stimulus	4	317	0.0804788227733204	0.320859256753505	ENSG00000039650;ENSG00000073050;ENSG00000136518;ENSG00000175054
GO:0061136	regulation of proteasomal protein catabolic process	3	197	0.0809737176541706	0.320859256753505	ENSG00000082898;ENSG00000123159;ENSG00000166167
GO:0140352	export from cell	8	877	0.081170764837544	0.320859256753505	ENSG00000070367;ENSG00000110090;ENSG00000123159;ENSG00000124145;ENSG00000124198;ENSG00000138073;ENSG00000143153;ENSG00000185215
GO:0071897	DNA biosynthetic process	3	198	0.0819267921361564	0.320859256753505	ENSG00000039650;ENSG00000132383;ENSG00000175054
GO:0032268	regulation of cellular protein metabolic process	17	2325	0.0824669399371679	0.320859256753505	ENSG00000013588;ENSG00000039650;ENSG00000070814;ENSG00000072803;ENSG00000073050;ENSG00000082898;ENSG00000109072;ENSG00000121774;ENSG00000123159;ENSG00000124145;ENSG00000132275;ENSG00000136261;ENSG00000140525;ENSG00000163938;ENSG00000166167;ENSG00000186575;ENSG00000198862
GO:0022406	membrane docking	2	93	0.08269091497521	0.320859256753505	ENSG00000070367;ENSG00000121680
GO:0045995	regulation of embryonic development	2	93	0.08269091497521	0.320859256753505	ENSG00000136518;ENSG00000144824
GO:0008202	steroid metabolic process	4	321	0.0833767571074211	0.320859256753505	ENSG00000147155;ENSG00000147475;ENSG00000159348;ENSG00000172893
GO:0006577	amino-acid betaine metabolic process	1	17	0.0838516549742986	0.320859256753505	ENSG00000110090
GO:0006895	Golgi to endosome transport	1	17	0.0838516549742986	0.320859256753505	ENSG00000061987
GO:0007000	nucleolus organization	1	17	0.0838516549742986	0.320859256753505	ENSG00000132275
GO:0010470	regulation of gastrulation	1	17	0.0838516549742986	0.320859256753505	ENSG00000144824
GO:0032510	endosome to lysosome transport via multivesicular body sorting pathway	1	17	0.0838516549742986	0.320859256753505	ENSG00000167671
GO:0036159	inner dynein arm assembly	1	17	0.0838516549742986	0.320859256753505	ENSG00000164818
GO:0044539	long-chain fatty acid import into cell	1	17	0.0838516549742986	0.320859256753505	ENSG00000167114
GO:0046321	positive regulation of fatty acid oxidation	1	17	0.0838516549742986	0.320859256753505	ENSG00000110090
GO:0051895	negative regulation of focal adhesion assembly	1	17	0.0838516549742986	0.320859256753505	ENSG00000144824
GO:0060382	regulation of DNA strand elongation	1	17	0.0838516549742986	0.320859256753505	ENSG00000136518
GO:0071428	rRNA-containing ribonucleoprotein complex export from nucleus	1	17	0.0838516549742986	0.320859256753505	ENSG00000082898
GO:0099149	regulation of postsynaptic neurotransmitter receptor internalization	1	17	0.0838516549742986	0.320859256753505	ENSG00000103043
GO:0150118	negative regulation of cell-substrate junction organization	1	17	0.0838516549742986	0.320859256753505	ENSG00000144824
GO:1900034	regulation of cellular response to heat	1	17	0.0838516549742986	0.320859256753505	ENSG00000175054
GO:1903541	regulation of exosomal secretion	1	17	0.0838516549742986	0.320859256753505	ENSG00000124145
GO:1904355	positive regulation of telomere capping	1	17	0.0838516549742986	0.320859256753505	ENSG00000039650
GO:2000651	positive regulation of sodium ion transmembrane transporter activity	1	17	0.0838516549742986	0.320859256753505	ENSG00000143153
GO:0019218	regulation of steroid metabolic process	2	94	0.0842157170702774	0.321625394180845	ENSG00000147475;ENSG00000172893
GO:0031032	actomyosin structure organization	3	201	0.0848152528045403	0.323286099524879	ENSG00000124145;ENSG00000144824;ENSG00000186575
GO:0030163	protein catabolic process	9	1041	0.0861874031877268	0.327394131005312	ENSG00000072803;ENSG00000075975;ENSG00000082898;ENSG00000123159;ENSG00000147475;ENSG00000148719;ENSG00000166167;ENSG00000167671;ENSG00000198862
GO:0006605	protein targeting	4	326	0.0870710837449078	0.327394131005312	ENSG00000067167;ENSG00000100347;ENSG00000121680;ENSG00000123159
GO:0007044	cell-substrate junction assembly	2	96	0.0872910332754892	0.327394131005312	ENSG00000124145;ENSG00000144824
GO:1903312	negative regulation of mRNA metabolic process	2	96	0.0872910332754892	0.327394131005312	ENSG00000182872;ENSG00000205937
GO:0006614	SRP-dependent cotranslational protein targeting to membrane	1	18	0.0885615300885484	0.327394131005312	ENSG00000067167
GO:0006991	response to sterol depletion	1	18	0.0885615300885484	0.327394131005312	ENSG00000147475
GO:0033194	response to hydroperoxide	1	18	0.0885615300885484	0.327394131005312	ENSG00000073050
GO:0034244	negative regulation of transcription elongation from RNA polymerase II promoter	1	18	0.0885615300885484	0.327394131005312	ENSG00000113649
GO:0034501	protein localization to kinetochore	1	18	0.0885615300885484	0.327394131005312	ENSG00000198824
GO:0042407	cristae formation	1	18	0.0885615300885484	0.327394131005312	ENSG00000100347
GO:0043923	positive regulation by host of viral transcription	1	18	0.0885615300885484	0.327394131005312	ENSG00000160208
GO:0051917	regulation of fibrinolysis	1	18	0.0885615300885484	0.327394131005312	ENSG00000109072
GO:0055119	relaxation of cardiac muscle	1	18	0.0885615300885484	0.327394131005312	ENSG00000143153
GO:0140354	lipid import into cell	1	18	0.0885615300885484	0.327394131005312	ENSG00000167114
GO:1902001	fatty acid transmembrane transport	1	18	0.0885615300885484	0.327394131005312	ENSG00000110090
GO:1903083	protein localization to condensed chromosome	1	18	0.0885615300885484	0.327394131005312	ENSG00000198824
GO:1901019	regulation of calcium ion transmembrane transporter activity	2	97	0.0888412957956661	0.327811021892655	ENSG00000124942;ENSG00000143153
GO:0062014	negative regulation of small molecule metabolic process	2	98	0.0903997952676874	0.332935831351727	ENSG00000147475;ENSG00000167114
GO:0000070	mitotic sister chromatid segregation	3	207	0.090721505330497	0.333322475987909	ENSG00000108424;ENSG00000136518;ENSG00000198824
GO:0062012	regulation of small molecule metabolic process	4	331	0.0908443834200364	0.333322475987909	ENSG00000110090;ENSG00000147475;ENSG00000167114;ENSG00000172893
GO:0006325	chromatin organization	6	605	0.0910229614655135	0.333354614471647	ENSG00000095564;ENSG00000122565;ENSG00000132275;ENSG00000132475;ENSG00000136518;ENSG00000137309
GO:1901222	regulation of NIK/NF-kappaB signaling	2	99	0.0919664084859801	0.336182606811879	ENSG00000072803;ENSG00000075975
GO:0018130	heterocycle biosynthetic process	27	4112	0.0925924819920516	0.33647933359041	ENSG00000039650;ENSG00000070814;ENSG00000072803;ENSG00000075975;ENSG00000095564;ENSG00000096401;ENSG00000108312;ENSG00000113649;ENSG00000115816;ENSG00000115942;ENSG00000121774;ENSG00000122565;ENSG00000132005;ENSG00000132275;ENSG00000132383;ENSG00000136518;ENSG00000137054;ENSG00000137309;ENSG00000141905;ENSG00000160208;ENSG00000163938;ENSG00000164985;ENSG00000166167;ENSG00000175054;ENSG00000182872…
GO:0006337	nucleosome disassembly	1	19	0.093247456685269	0.33647933359041	ENSG00000137309
GO:0006607	NLS-bearing protein import into nucleus	1	19	0.093247456685269	0.33647933359041	ENSG00000108424
GO:0031498	chromatin disassembly	1	19	0.093247456685269	0.33647933359041	ENSG00000137309
GO:0035372	protein localization to microtubule	1	19	0.093247456685269	0.33647933359041	ENSG00000198824
GO:0043517	positive regulation of DNA damage response, signal transduction by p53 class mediator	1	19	0.093247456685269	0.33647933359041	ENSG00000175054
GO:1903729	regulation of plasma membrane organization	1	19	0.093247456685269	0.33647933359041	ENSG00000124942
GO:0006351	transcription, DNA-templated	24	3588	0.0950284226158425	0.341869699798643	ENSG00000070814;ENSG00000072803;ENSG00000075975;ENSG00000095564;ENSG00000096401;ENSG00000108312;ENSG00000113649;ENSG00000115816;ENSG00000115942;ENSG00000121774;ENSG00000122565;ENSG00000132005;ENSG00000132275;ENSG00000136518;ENSG00000137054;ENSG00000137309;ENSG00000141905;ENSG00000160208;ENSG00000163938;ENSG00000164985;ENSG00000166167;ENSG00000182872;ENSG00000186416;ENSG00000205937
GO:0019080	viral gene expression	2	101	0.0951234884466422	0.341869699798643	ENSG00000115275;ENSG00000160208
GO:0097659	nucleic acid-templated transcription	24	3589	0.095263742124227	0.341869699798643	ENSG00000070814;ENSG00000072803;ENSG00000075975;ENSG00000095564;ENSG00000096401;ENSG00000108312;ENSG00000113649;ENSG00000115816;ENSG00000115942;ENSG00000121774;ENSG00000122565;ENSG00000132005;ENSG00000132275;ENSG00000136518;ENSG00000137054;ENSG00000137309;ENSG00000141905;ENSG00000160208;ENSG00000163938;ENSG00000164985;ENSG00000166167;ENSG00000182872;ENSG00000186416;ENSG00000205937
GO:0051052	regulation of DNA metabolic process	5	472	0.0956800092184556	0.342736967328154	ENSG00000039650;ENSG00000073050;ENSG00000136518;ENSG00000163938;ENSG00000175054
GO:0009062	fatty acid catabolic process	2	102	0.0967137138642739	0.343207958640498	ENSG00000110090;ENSG00000167114
GO:0032386	regulation of intracellular transport	4	339	0.0970433066924918	0.343207958640498	ENSG00000082898;ENSG00000121774;ENSG00000138073;ENSG00000197102
GO:0034645	cellular macromolecule biosynthetic process	31	4860	0.0977637435750278	0.343207958640498	ENSG00000039650;ENSG00000070814;ENSG00000072803;ENSG00000075975;ENSG00000095564;ENSG00000096401;ENSG00000108312;ENSG00000113649;ENSG00000115275;ENSG00000115816;ENSG00000115942;ENSG00000121774;ENSG00000122565;ENSG00000132005;ENSG00000132275;ENSG00000132383;ENSG00000134910;ENSG00000136261;ENSG00000136518;ENSG00000137054;ENSG00000137309;ENSG00000141905;ENSG00000160208;ENSG00000163938;ENSG00000164985…
GO:0046474	glycerophospholipid biosynthetic process	3	214	0.0978239313235699	0.343207958640498	ENSG00000103043;ENSG00000134255;ENSG00000197601
GO:0000963	mitochondrial RNA processing	1	20	0.0979095551903612	0.343207958640498	ENSG00000136270
GO:0006662	glycerol ether metabolic process	1	20	0.0979095551903612	0.343207958640498	ENSG00000197601
GO:0007398	ectoderm development	1	20	0.0979095551903612	0.343207958640498	ENSG00000186575
GO:0009083	branched-chain amino acid catabolic process	1	20	0.0979095551903612	0.343207958640498	ENSG00000137992
GO:0031998	regulation of fatty acid beta-oxidation	1	20	0.0979095551903612	0.343207958640498	ENSG00000110090
GO:0046485	ether lipid metabolic process	1	20	0.0979095551903612	0.343207958640498	ENSG00000197601
GO:0070314	G1 to G0 transition	1	20	0.0979095551903612	0.343207958640498	ENSG00000132275
GO:1990182	exosomal secretion	1	20	0.0979095551903612	0.343207958640498	ENSG00000124145
GO:0015908	fatty acid transport	2	103	0.0983115703647059	0.343390769797007	ENSG00000110090;ENSG00000167114
GO:0150115	cell-substrate junction organization	2	103	0.0983115703647059	0.343390769797007	ENSG00000124145;ENSG00000144824
GO:0032774	RNA biosynthetic process	24	3608	0.0998099759659951	0.348005298083923	ENSG00000070814;ENSG00000072803;ENSG00000075975;ENSG00000095564;ENSG00000096401;ENSG00000108312;ENSG00000113649;ENSG00000115816;ENSG00000115942;ENSG00000121774;ENSG00000122565;ENSG00000132005;ENSG00000132275;ENSG00000136518;ENSG00000137054;ENSG00000137309;ENSG00000141905;ENSG00000160208;ENSG00000163938;ENSG00000164985;ENSG00000166167;ENSG00000182872;ENSG00000186416;ENSG00000205937
GO:0051128	regulation of cellular component organization	17	2392	0.100860221059455	0.350699680977224	ENSG00000039650;ENSG00000073050;ENSG00000082898;ENSG00000103043;ENSG00000109072;ENSG00000124145;ENSG00000124942;ENSG00000130303;ENSG00000132475;ENSG00000136518;ENSG00000138073;ENSG00000144824;ENSG00000163938;ENSG00000175054;ENSG00000186575;ENSG00000197102;ENSG00000197785
GO:0006625	protein targeting to peroxisome	1	21	0.102547945430936	0.350699680977224	ENSG00000121680
GO:0032785	negative regulation of DNA-templated transcription, elongation	1	21	0.102547945430936	0.350699680977224	ENSG00000113649
GO:0032986	protein-DNA complex disassembly	1	21	0.102547945430936	0.350699680977224	ENSG00000137309
GO:0033962	P-body assembly	1	21	0.102547945430936	0.350699680977224	ENSG00000197102
GO:0035313	wound healing, spreading of epidermal cells	1	21	0.102547945430936	0.350699680977224	ENSG00000144824
GO:0051315	attachment of mitotic spindle microtubules to kinetochore	1	21	0.102547945430936	0.350699680977224	ENSG00000198824
GO:0072662	protein localization to peroxisome	1	21	0.102547945430936	0.350699680977224	ENSG00000121680
GO:0072663	establishment of protein localization to peroxisome	1	21	0.102547945430936	0.350699680977224	ENSG00000121680
GO:0097734	extracellular exosome biogenesis	1	21	0.102547945430936	0.350699680977224	ENSG00000124145
GO:1902307	positive regulation of sodium ion transmembrane transport	1	21	0.102547945430936	0.350699680977224	ENSG00000143153
GO:0007569	cell aging	2	106	0.103149749684677	0.352144275880036	ENSG00000137309;ENSG00000175054
GO:2000112	regulation of cellular macromolecule biosynthetic process	26	3986	0.104889938811892	0.357463454666223	ENSG00000039650;ENSG00000070814;ENSG00000072803;ENSG00000075975;ENSG00000095564;ENSG00000096401;ENSG00000108312;ENSG00000113649;ENSG00000115816;ENSG00000115942;ENSG00000121774;ENSG00000122565;ENSG00000132005;ENSG00000132275;ENSG00000136261;ENSG00000136518;ENSG00000137309;ENSG00000141905;ENSG00000160208;ENSG00000163938;ENSG00000164985;ENSG00000166167;ENSG00000175054;ENSG00000182872;ENSG00000186416…
GO:0009059	macromolecule biosynthetic process	31	4896	0.105675956731839	0.358976914079998	ENSG00000039650;ENSG00000070814;ENSG00000072803;ENSG00000075975;ENSG00000095564;ENSG00000096401;ENSG00000108312;ENSG00000113649;ENSG00000115275;ENSG00000115816;ENSG00000115942;ENSG00000121774;ENSG00000122565;ENSG00000132005;ENSG00000132275;ENSG00000132383;ENSG00000134910;ENSG00000136261;ENSG00000136518;ENSG00000137054;ENSG00000137309;ENSG00000141905;ENSG00000160208;ENSG00000163938;ENSG00000164985…
GO:0006629	lipid metabolic process	11	1407	0.105811351327432	0.358976914079998	ENSG00000032444;ENSG00000072210;ENSG00000103043;ENSG00000110090;ENSG00000134255;ENSG00000147155;ENSG00000147475;ENSG00000159348;ENSG00000167114;ENSG00000172893;ENSG00000197601
GO:1903047	mitotic cell cycle process	7	780	0.106042399692468	0.358976914079998	ENSG00000070367;ENSG00000072803;ENSG00000108424;ENSG00000121774;ENSG00000136518;ENSG00000197102;ENSG00000198824
GO:0031440	regulation of mRNA 3'-end processing	1	22	0.107162746638247	0.358976914079998	ENSG00000164944
GO:0032011	ARF protein signal transduction	1	22	0.107162746638247	0.358976914079998	ENSG00000124198
GO:0032012	regulation of ARF protein signal transduction	1	22	0.107162746638247	0.358976914079998	ENSG00000124198
GO:0035455	response to interferon-alpha	1	22	0.107162746638247	0.358976914079998	ENSG00000130303
GO:0043968	histone H2A acetylation	1	22	0.107162746638247	0.358976914079998	ENSG00000136518
GO:0046426	negative regulation of receptor signaling pathway via JAK-STAT	1	22	0.107162746638247	0.358976914079998	ENSG00000186575
GO:0086013	membrane repolarization during cardiac muscle cell action potential	1	22	0.107162746638247	0.358976914079998	ENSG00000143153
GO:0044242	cellular lipid catabolic process	3	225	0.109425122031973	0.364407398730208	ENSG00000032444;ENSG00000110090;ENSG00000167114
GO:0001676	long-chain fatty acid metabolic process	2	110	0.109700434284275	0.364407398730208	ENSG00000110090;ENSG00000167114
GO:0009408	response to heat	2	111	0.111355167784387	0.364407398730208	ENSG00000164985;ENSG00000175054
GO:0046822	regulation of nucleocytoplasmic transport	2	111	0.111355167784387	0.364407398730208	ENSG00000082898;ENSG00000121774
GO:0048259	regulation of receptor-mediated endocytosis	2	111	0.111355167784387	0.364407398730208	ENSG00000103043;ENSG00000109072
GO:0006887	exocytosis	4	357	0.111696273565055	0.364407398730208	ENSG00000070367;ENSG00000124145;ENSG00000124198;ENSG00000185215
GO:0006883	cellular sodium ion homeostasis	1	23	0.111754077450629	0.364407398730208	ENSG00000143153
GO:0015919	peroxisomal membrane transport	1	23	0.111754077450629	0.364407398730208	ENSG00000121680
GO:0034390	smooth muscle cell apoptotic process	1	23	0.111754077450629	0.364407398730208	ENSG00000182872
GO:0034391	regulation of smooth muscle cell apoptotic process	1	23	0.111754077450629	0.364407398730208	ENSG00000182872
GO:0035561	regulation of chromatin binding	1	23	0.111754077450629	0.364407398730208	ENSG00000095564
GO:0036158	outer dynein arm assembly	1	23	0.111754077450629	0.364407398730208	ENSG00000164818
GO:0046794	transport of virus	1	23	0.111754077450629	0.364407398730208	ENSG00000130303
GO:0060444	branching involved in mammary gland duct morphogenesis	1	23	0.111754077450629	0.364407398730208	ENSG00000166167
GO:0071218	cellular response to misfolded protein	1	23	0.111754077450629	0.364407398730208	ENSG00000148719
GO:0140112	extracellular vesicle biogenesis	1	23	0.111754077450629	0.364407398730208	ENSG00000124145
GO:0010556	regulation of macromolecule biosynthetic process	26	4015	0.112067222875847	0.364822485083395	ENSG00000039650;ENSG00000070814;ENSG00000072803;ENSG00000075975;ENSG00000095564;ENSG00000096401;ENSG00000108312;ENSG00000113649;ENSG00000115816;ENSG00000115942;ENSG00000121774;ENSG00000122565;ENSG00000132005;ENSG00000132275;ENSG00000136261;ENSG00000136518;ENSG00000137309;ENSG00000141905;ENSG00000160208;ENSG00000163938;ENSG00000164985;ENSG00000166167;ENSG00000175054;ENSG00000182872;ENSG00000186416…
GO:0045944	positive regulation of transcription by RNA polymerase II	10	1266	0.114218784742343	0.371211050412615	ENSG00000075975;ENSG00000096401;ENSG00000113649;ENSG00000115816;ENSG00000137309;ENSG00000141905;ENSG00000160208;ENSG00000163938;ENSG00000164985;ENSG00000186416
GO:0006613	cotranslational protein targeting to membrane	1	24	0.11632205591641	0.372496241050428	ENSG00000067167
GO:0010894	negative regulation of steroid biosynthetic process	1	24	0.11632205591641	0.372496241050428	ENSG00000147475
GO:0018196	peptidyl-asparagine modification	1	24	0.11632205591641	0.372496241050428	ENSG00000134910
GO:0018279	protein N-linked glycosylation via asparagine	1	24	0.11632205591641	0.372496241050428	ENSG00000134910
GO:0042438	melanin biosynthetic process	1	24	0.11632205591641	0.372496241050428	ENSG00000123159
GO:0044766	multi-organism transport	1	24	0.11632205591641	0.372496241050428	ENSG00000130303
GO:0098884	postsynaptic neurotransmitter receptor internalization	1	24	0.11632205591641	0.372496241050428	ENSG00000103043
GO:0140239	postsynaptic endocytosis	1	24	0.11632205591641	0.372496241050428	ENSG00000103043
GO:1902579	multi-organism localization	1	24	0.11632205591641	0.372496241050428	ENSG00000130303
GO:0000819	sister chromatid segregation	3	232	0.117073863619126	0.373640200649195	ENSG00000108424;ENSG00000136518;ENSG00000198824
GO:0051495	positive regulation of cytoskeleton organization	3	234	0.119295617856214	0.373640200649195	ENSG00000124145;ENSG00000186575;ENSG00000197102
GO:1903050	regulation of proteolysis involved in cellular protein catabolic process	3	234	0.119295617856214	0.373640200649195	ENSG00000082898;ENSG00000123159;ENSG00000166167
GO:0000226	microtubule cytoskeleton organization	6	653	0.119299681432219	0.373640200649195	ENSG00000072803;ENSG00000082898;ENSG00000108424;ENSG00000144824;ENSG00000164818;ENSG00000197102
GO:0044249	cellular biosynthetic process	36	5881	0.119458478248653	0.373640200649195	ENSG00000039650;ENSG00000070814;ENSG00000072803;ENSG00000075975;ENSG00000095564;ENSG00000096401;ENSG00000103043;ENSG00000108312;ENSG00000113649;ENSG00000115275;ENSG00000115816;ENSG00000115942;ENSG00000121774;ENSG00000122565;ENSG00000123159;ENSG00000132005;ENSG00000132275;ENSG00000132383;ENSG00000134255;ENSG00000134910;ENSG00000136261;ENSG00000136518;ENSG00000137054;ENSG00000137309;ENSG00000141905…
GO:0021761	limbic system development	2	116	0.119725698421061	0.373640200649195	ENSG00000073050;ENSG00000186575
GO:0006066	alcohol metabolic process	4	367	0.120242324202413	0.373640200649195	ENSG00000072210;ENSG00000147155;ENSG00000147475;ENSG00000172893
GO:0031589	cell-substrate adhesion	4	367	0.120242324202413	0.373640200649195	ENSG00000109072;ENSG00000124145;ENSG00000144824;ENSG00000186575
GO:0000466	maturation of 5.8S rRNA from tricistronic rRNA transcript (SSU-rRNA, 5.8S rRNA, LSU-rRNA)	1	25	0.12086679949681	0.373640200649195	ENSG00000138442
GO:0006312	mitotic recombination	1	25	0.12086679949681	0.373640200649195	ENSG00000073050
GO:0006582	melanin metabolic process	1	25	0.12086679949681	0.373640200649195	ENSG00000123159
GO:0010661	positive regulation of muscle cell apoptotic process	1	25	0.12086679949681	0.373640200649195	ENSG00000182872
GO:0014047	glutamate secretion	1	25	0.12086679949681	0.373640200649195	ENSG00000123159
GO:0018904	ether metabolic process	1	25	0.12086679949681	0.373640200649195	ENSG00000197601
GO:0031065	positive regulation of histone deacetylation	1	25	0.12086679949681	0.373640200649195	ENSG00000132275
GO:0035330	regulation of hippo signaling	1	25	0.12086679949681	0.373640200649195	ENSG00000186575
GO:0035336	long-chain fatty-acyl-CoA metabolic process	1	25	0.12086679949681	0.373640200649195	ENSG00000197601
GO:0043574	peroxisomal transport	1	25	0.12086679949681	0.373640200649195	ENSG00000121680
GO:0045048	protein insertion into ER membrane	1	25	0.12086679949681	0.373640200649195	ENSG00000067167
GO:0045292	mRNA cis splicing, via spliceosome	1	25	0.12086679949681	0.373640200649195	ENSG00000164985
GO:0051788	response to misfolded protein	1	25	0.12086679949681	0.373640200649195	ENSG00000148719
GO:1904893	negative regulation of receptor signaling pathway via STAT	1	25	0.12086679949681	0.373640200649195	ENSG00000186575
GO:0009081	branched-chain amino acid metabolic process	1	26	0.125388425068833	0.378437678793648	ENSG00000137992
GO:0010586	miRNA metabolic process	1	26	0.125388425068833	0.378437678793648	ENSG00000124571
GO:0010882	regulation of cardiac muscle contraction by calcium ion signaling	1	26	0.125388425068833	0.378437678793648	ENSG00000143153
GO:0032781	positive regulation of ATPase activity	1	26	0.125388425068833	0.378437678793648	ENSG00000143153
GO:0033233	regulation of protein sumoylation	1	26	0.125388425068833	0.378437678793648	ENSG00000163938
GO:0043931	ossification involved in bone maturation	1	26	0.125388425068833	0.378437678793648	ENSG00000147155
GO:0044550	secondary metabolite biosynthetic process	1	26	0.125388425068833	0.378437678793648	ENSG00000123159
GO:0048207	vesicle targeting, rough ER to cis-Golgi	1	26	0.125388425068833	0.378437678793648	ENSG00000138073
GO:0048208	COPII vesicle coating	1	26	0.125388425068833	0.378437678793648	ENSG00000138073
GO:0051894	positive regulation of focal adhesion assembly	1	26	0.125388425068833	0.378437678793648	ENSG00000124145
GO:0070935	3'-UTR-mediated mRNA stabilization	1	26	0.125388425068833	0.378437678793648	ENSG00000182872
GO:0086064	cell communication by electrical coupling involved in cardiac conduction	1	26	0.125388425068833	0.378437678793648	ENSG00000143153
GO:0140374	antiviral innate immune response	1	26	0.125388425068833	0.378437678793648	ENSG00000197785
GO:1903901	negative regulation of viral life cycle	1	26	0.125388425068833	0.378437678793648	ENSG00000130303
GO:1904706	negative regulation of vascular associated smooth muscle cell proliferation	1	26	0.125388425068833	0.378437678793648	ENSG00000182872
GO:0032956	regulation of actin cytoskeleton organization	4	373	0.125503275035489	0.378437678793648	ENSG00000124145;ENSG00000130303;ENSG00000144824;ENSG00000186575
GO:0042752	regulation of circadian rhythm	2	120	0.126531939608496	0.38095429056975	ENSG00000072803;ENSG00000166167
GO:0007059	chromosome segregation	4	376	0.128170303673025	0.385296027733764	ENSG00000108424;ENSG00000136518;ENSG00000197102;ENSG00000198824
GO:0032940	secretion by cell	7	821	0.128985566750334	0.385392563028943	ENSG00000070367;ENSG00000110090;ENSG00000123159;ENSG00000124145;ENSG00000124198;ENSG00000138073;ENSG00000185215
GO:0006402	mRNA catabolic process	3	243	0.129485567741983	0.385392563028943	ENSG00000136270;ENSG00000182872;ENSG00000205937
GO:0042059	negative regulation of epidermal growth factor receptor signaling pathway	1	27	0.129887048928133	0.385392563028943	ENSG00000013588
GO:0042730	fibrinolysis	1	27	0.129887048928133	0.385392563028943	ENSG00000109072
GO:0045939	negative regulation of steroid metabolic process	1	27	0.129887048928133	0.385392563028943	ENSG00000147475
GO:0086011	membrane repolarization during action potential	1	27	0.129887048928133	0.385392563028943	ENSG00000143153
GO:1903055	positive regulation of extracellular matrix organization	1	27	0.129887048928133	0.385392563028943	ENSG00000144824
GO:2001032	regulation of double-strand break repair via nonhomologous end joining	1	27	0.129887048928133	0.385392563028943	ENSG00000039650
GO:0031398	positive regulation of protein ubiquitination	2	122	0.129969371739766	0.385392563028943	ENSG00000140525;ENSG00000166167
GO:0006810	transport	29	4630	0.13028248006907	0.385738323341757	ENSG00000061987;ENSG00000067167;ENSG00000070367;ENSG00000072803;ENSG00000082898;ENSG00000087502;ENSG00000100347;ENSG00000103043;ENSG00000108424;ENSG00000109072;ENSG00000110090;ENSG00000121680;ENSG00000121774;ENSG00000123159;ENSG00000124145;ENSG00000124198;ENSG00000124571;ENSG00000124942;ENSG00000130303;ENSG00000138073;ENSG00000143153;ENSG00000155393;ENSG00000159348;ENSG00000167114;ENSG00000167671…
GO:0046395	carboxylic acid catabolic process	3	247	0.13411172500487	0.391908098770369	ENSG00000110090;ENSG00000137992;ENSG00000167114
GO:0002862	negative regulation of inflammatory response to antigenic stimulus	1	28	0.134362786791879	0.391908098770369	ENSG00000075975
GO:0030194	positive regulation of blood coagulation	1	28	0.134362786791879	0.391908098770369	ENSG00000109072
GO:0033598	mammary gland epithelial cell proliferation	1	28	0.134362786791879	0.391908098770369	ENSG00000166167
GO:0033688	regulation of osteoblast proliferation	1	28	0.134362786791879	0.391908098770369	ENSG00000186575
GO:0034063	stress granule assembly	1	28	0.134362786791879	0.391908098770369	ENSG00000197102
GO:0050996	positive regulation of lipid catabolic process	1	28	0.134362786791879	0.391908098770369	ENSG00000110090
GO:0051497	negative regulation of stress fiber assembly	1	28	0.134362786791879	0.391908098770369	ENSG00000144824
GO:1900048	positive regulation of hemostasis	1	28	0.134362786791879	0.391908098770369	ENSG00000109072
GO:2000819	regulation of nucleotide-excision repair	1	28	0.134362786791879	0.391908098770369	ENSG00000136518
GO:0001704	formation of primary germ layer	2	125	0.135166132882761	0.393083139035348	ENSG00000109072;ENSG00000186575
GO:2000278	regulation of DNA biosynthetic process	2	125	0.135166132882761	0.393083139035348	ENSG00000039650;ENSG00000175054
GO:0010811	positive regulation of cell-substrate adhesion	2	126	0.136908820672828	0.393779370971876	ENSG00000109072;ENSG00000124145
GO:0038061	NIK/NF-kappaB signaling	2	126	0.136908820672828	0.393779370971876	ENSG00000072803;ENSG00000075975
GO:0000209	protein polyubiquitination	3	250	0.137619082400498	0.393779370971876	ENSG00000072803;ENSG00000075975;ENSG00000166167
GO:0065004	protein-DNA complex assembly	3	250	0.137619082400498	0.393779370971876	ENSG00000108312;ENSG00000132475;ENSG00000137054
GO:0006354	DNA-templated transcription, elongation	2	127	0.138656562970728	0.393779370971876	ENSG00000113649;ENSG00000137054
GO:0006612	protein targeting to membrane	2	127	0.138656562970728	0.393779370971876	ENSG00000067167;ENSG00000121680
GO:0016054	organic acid catabolic process	3	251	0.138795241929813	0.393779370971876	ENSG00000110090;ENSG00000137992;ENSG00000167114
GO:0045017	glycerolipid biosynthetic process	3	251	0.138795241929813	0.393779370971876	ENSG00000103043;ENSG00000134255;ENSG00000197601
GO:0050730	regulation of peptidyl-tyrosine phosphorylation	3	251	0.138795241929813	0.393779370971876	ENSG00000013588;ENSG00000109072;ENSG00000186575
GO:1903362	regulation of cellular protein catabolic process	3	251	0.138795241929813	0.393779370971876	ENSG00000082898;ENSG00000123159;ENSG00000166167
GO:0000470	maturation of LSU-rRNA	1	29	0.138815753801599	0.393779370971876	ENSG00000138442
GO:0015701	bicarbonate transport	1	29	0.138815753801599	0.393779370971876	ENSG00000159348
GO:0046337	phosphatidylethanolamine metabolic process	1	29	0.138815753801599	0.393779370971876	ENSG00000134255
GO:0070977	bone maturation	1	29	0.138815753801599	0.393779370971876	ENSG00000147155
GO:0071480	cellular response to gamma radiation	1	29	0.138815753801599	0.393779370971876	ENSG00000175054
GO:1901018	positive regulation of potassium ion transmembrane transporter activity	1	29	0.138815753801599	0.393779370971876	ENSG00000143153
GO:1904666	regulation of ubiquitin protein ligase activity	1	29	0.138815753801599	0.393779370971876	ENSG00000166167
GO:0051246	regulation of protein metabolic process	17	2511	0.139587423685401	0.395396988015068	ENSG00000013588;ENSG00000039650;ENSG00000070814;ENSG00000072803;ENSG00000073050;ENSG00000082898;ENSG00000109072;ENSG00000121774;ENSG00000123159;ENSG00000124145;ENSG00000132275;ENSG00000136261;ENSG00000140525;ENSG00000163938;ENSG00000166167;ENSG00000186575;ENSG00000198862
GO:0000077	DNA damage checkpoint signaling	2	128	0.140409263523602	0.397151850571802	ENSG00000096401;ENSG00000175054
GO:1903320	regulation of protein modification by small protein conjugation or removal	3	254	0.142344452708982	0.400755940764332	ENSG00000140525;ENSG00000163938;ENSG00000166167
GO:0051668	localization within membrane	6	689	0.143088428003027	0.400755940764332	ENSG00000067167;ENSG00000070367;ENSG00000100347;ENSG00000121680;ENSG00000124198;ENSG00000143153
GO:0006656	phosphatidylcholine biosynthetic process	1	30	0.143246064526006	0.400755940764332	ENSG00000134255
GO:0007176	regulation of epidermal growth factor-activated receptor activity	1	30	0.143246064526006	0.400755940764332	ENSG00000013588
GO:0030947	regulation of vascular endothelial growth factor receptor signaling pathway	1	30	0.143246064526006	0.400755940764332	ENSG00000109072
GO:0050820	positive regulation of coagulation	1	30	0.143246064526006	0.400755940764332	ENSG00000109072
GO:0065003	protein-containing complex assembly	12	1663	0.143663802477976	0.400755940764332	ENSG00000100347;ENSG00000101343;ENSG00000108312;ENSG00000109072;ENSG00000132475;ENSG00000137054;ENSG00000138073;ENSG00000146963;ENSG00000148719;ENSG00000164818;ENSG00000164985;ENSG00000175054
GO:0006644	phospholipid metabolic process	4	393	0.143726856787025	0.400755940764332	ENSG00000032444;ENSG00000103043;ENSG00000134255;ENSG00000197601
GO:0010565	regulation of cellular ketone metabolic process	2	130	0.143929158552651	0.400755940764332	ENSG00000110090;ENSG00000147475
GO:0061041	regulation of wound healing	2	130	0.143929158552651	0.400755940764332	ENSG00000109072;ENSG00000144824
GO:0072329	monocarboxylic acid catabolic process	2	130	0.143929158552651	0.400755940764332	ENSG00000110090;ENSG00000167114
GO:0006413	translational initiation	2	131	0.145696164675321	0.403121660789971	ENSG00000121774;ENSG00000136261
GO:0051225	spindle assembly	2	131	0.145696164675321	0.403121660789971	ENSG00000108424;ENSG00000197102
GO:0032886	regulation of microtubule-based process	3	258	0.147124071206111	0.403121660789971	ENSG00000082898;ENSG00000144824;ENSG00000197102
GO:0031329	regulation of cellular catabolic process	7	851	0.147253387341489	0.403121660789971	ENSG00000082898;ENSG00000110090;ENSG00000123159;ENSG00000136270;ENSG00000158545;ENSG00000166167;ENSG00000182872
GO:0008156	negative regulation of DNA replication	1	31	0.147653832963825	0.403121660789971	ENSG00000175054
GO:0019082	viral protein processing	1	31	0.147653832963825	0.403121660789971	ENSG00000115275
GO:0032232	negative regulation of actin filament bundle assembly	1	31	0.147653832963825	0.403121660789971	ENSG00000144824
GO:0045948	positive regulation of translational initiation	1	31	0.147653832963825	0.403121660789971	ENSG00000121774
GO:0051085	chaperone cofactor-dependent protein refolding	1	31	0.147653832963825	0.403121660789971	ENSG00000148719
GO:0061099	negative regulation of protein tyrosine kinase activity	1	31	0.147653832963825	0.403121660789971	ENSG00000013588
GO:0099022	vesicle tethering	1	31	0.147653832963825	0.403121660789971	ENSG00000070367
GO:0099590	neurotransmitter receptor internalization	1	31	0.147653832963825	0.403121660789971	ENSG00000103043
GO:0150117	positive regulation of cell-substrate junction organization	1	31	0.147653832963825	0.403121660789971	ENSG00000124145
GO:1901889	negative regulation of cell junction assembly	1	31	0.147653832963825	0.403121660789971	ENSG00000144824
GO:0044255	cellular lipid metabolic process	8	1014	0.149388442430148	0.406557603444021	ENSG00000032444;ENSG00000072210;ENSG00000103043;ENSG00000110090;ENSG00000134255;ENSG00000147475;ENSG00000167114;ENSG00000197601
GO:0006631	fatty acid metabolic process	4	399	0.149390297337406	0.406557603444021	ENSG00000072210;ENSG00000110090;ENSG00000147475;ENSG00000167114
GO:0034976	response to endoplasmic reticulum stress	3	260	0.149533667695661	0.406557603444021	ENSG00000147475;ENSG00000148719;ENSG00000167671
GO:0008654	phospholipid biosynthetic process	3	261	0.150743315523924	0.407166297010844	ENSG00000103043;ENSG00000134255;ENSG00000197601
GO:0043933	protein-containing complex subunit organization	13	1849	0.150832572203158	0.407166297010844	ENSG00000100347;ENSG00000101343;ENSG00000108312;ENSG00000109072;ENSG00000132475;ENSG00000137054;ENSG00000137309;ENSG00000138073;ENSG00000146963;ENSG00000148719;ENSG00000164818;ENSG00000164985;ENSG00000175054
GO:0001778	plasma membrane repair	1	32	0.152039172546586	0.407166297010844	ENSG00000124942
GO:0017145	stem cell division	1	32	0.152039172546586	0.407166297010844	ENSG00000163938
GO:0030511	positive regulation of transforming growth factor beta receptor signaling pathway	1	32	0.152039172546586	0.407166297010844	ENSG00000123159
GO:0046685	response to arsenic-containing substance	1	32	0.152039172546586	0.407166297010844	ENSG00000175054
GO:0060147	regulation of posttranscriptional gene silencing	1	32	0.152039172546586	0.407166297010844	ENSG00000124571
GO:0090312	positive regulation of protein deacetylation	1	32	0.152039172546586	0.407166297010844	ENSG00000132275
GO:1901185	negative regulation of ERBB signaling pathway	1	32	0.152039172546586	0.407166297010844	ENSG00000013588
GO:1901798	positive regulation of signal transduction by p53 class mediator	1	32	0.152039172546586	0.407166297010844	ENSG00000175054
GO:1903846	positive regulation of cellular response to transforming growth factor beta stimulus	1	32	0.152039172546586	0.407166297010844	ENSG00000123159
GO:0051493	regulation of cytoskeleton organization	5	550	0.152768763390553	0.407560106209118	ENSG00000124145;ENSG00000130303;ENSG00000144824;ENSG00000186575;ENSG00000197102
GO:0006275	regulation of DNA replication	2	135	0.152809087198121	0.407560106209118	ENSG00000136518;ENSG00000175054
GO:0006888	endoplasmic reticulum to Golgi vesicle-mediated transport	2	135	0.152809087198121	0.407560106209118	ENSG00000087502;ENSG00000138073
GO:0044089	positive regulation of cellular component biogenesis	5	551	0.153579866485786	0.409060078577473	ENSG00000124145;ENSG00000144824;ENSG00000175054;ENSG00000186575;ENSG00000197102
GO:0007052	mitotic spindle organization	2	136	0.154598087679137	0.410451217948678	ENSG00000108424;ENSG00000197102
GO:0031570	DNA integrity checkpoint signaling	2	136	0.154598087679137	0.410451217948678	ENSG00000096401;ENSG00000175054
GO:0002719	negative regulation of cytokine production involved in immune response	1	33	0.156402196141422	0.410451217948678	ENSG00000130303
GO:0033687	osteoblast proliferation	1	33	0.156402196141422	0.410451217948678	ENSG00000186575
GO:0034260	negative regulation of GTPase activity	1	33	0.156402196141422	0.410451217948678	ENSG00000160208
GO:0035456	response to interferon-beta	1	33	0.156402196141422	0.410451217948678	ENSG00000130303
GO:0046475	glycerophospholipid catabolic process	1	33	0.156402196141422	0.410451217948678	ENSG00000032444
GO:0046825	regulation of protein export from nucleus	1	33	0.156402196141422	0.410451217948678	ENSG00000082898
GO:0048199	vesicle targeting, to, from or within Golgi	1	33	0.156402196141422	0.410451217948678	ENSG00000138073
GO:0048799	animal organ maturation	1	33	0.156402196141422	0.410451217948678	ENSG00000147155
GO:0060603	mammary gland duct morphogenesis	1	33	0.156402196141422	0.410451217948678	ENSG00000166167
GO:0006298	mismatch repair	1	34	0.16074301605384	0.419041886472362	ENSG00000132383
GO:0010644	cell communication by electrical coupling	1	34	0.16074301605384	0.419041886472362	ENSG00000143153
GO:0010765	positive regulation of sodium ion transport	1	34	0.16074301605384	0.419041886472362	ENSG00000143153
GO:0051973	positive regulation of telomerase activity	1	34	0.16074301605384	0.419041886472362	ENSG00000039650
GO:0060966	regulation of gene silencing by RNA	1	34	0.16074301605384	0.419041886472362	ENSG00000124571
GO:0032970	regulation of actin filament-based process	4	415	0.164905851387676	0.422997654741327	ENSG00000124145;ENSG00000130303;ENSG00000144824;ENSG00000186575
GO:0000038	very long-chain fatty acid metabolic process	1	35	0.165061744030492	0.422997654741327	ENSG00000167114
GO:0045879	negative regulation of smoothened signaling pathway	1	35	0.165061744030492	0.422997654741327	ENSG00000166167
GO:0045943	positive regulation of transcription by RNA polymerase I	1	35	0.165061744030492	0.422997654741327	ENSG00000108312
GO:0046627	negative regulation of insulin receptor signaling pathway	1	35	0.165061744030492	0.422997654741327	ENSG00000167114
GO:0051204	protein insertion into mitochondrial membrane	1	35	0.165061744030492	0.422997654741327	ENSG00000100347
GO:0051443	positive regulation of ubiquitin-protein transferase activity	1	35	0.165061744030492	0.422997654741327	ENSG00000166167
GO:0055075	potassium ion homeostasis	1	35	0.165061744030492	0.422997654741327	ENSG00000143153
GO:0060251	regulation of glial cell proliferation	1	35	0.165061744030492	0.422997654741327	ENSG00000186575
GO:0071398	cellular response to fatty acid	1	35	0.165061744030492	0.422997654741327	ENSG00000110090
GO:0090075	relaxation of muscle	1	35	0.165061744030492	0.422997654741327	ENSG00000143153
GO:0090169	regulation of spindle assembly	1	35	0.165061744030492	0.422997654741327	ENSG00000197102
GO:0099171	presynaptic modulation of chemical synaptic transmission	1	35	0.165061744030492	0.422997654741327	ENSG00000123159
GO:0032434	regulation of proteasomal ubiquitin-dependent protein catabolic process	2	142	0.165415738138973	0.423352143372627	ENSG00000082898;ENSG00000123159
GO:0031497	chromatin assembly	2	143	0.167231816302043	0.427442780469934	ENSG00000132275;ENSG00000132475
GO:0006417	regulation of translation	4	418	0.167878922585806	0.428538784181972	ENSG00000070814;ENSG00000121774;ENSG00000136261;ENSG00000198862
GO:0000132	establishment of mitotic spindle orientation	1	36	0.169358491261913	0.428968668835014	ENSG00000072803
GO:0044319	wound healing, spreading of cells	1	36	0.169358491261913	0.428968668835014	ENSG00000144824
GO:0045922	negative regulation of fatty acid metabolic process	1	36	0.169358491261913	0.428968668835014	ENSG00000147475
GO:0051084	'de novo' posttranslational protein folding	1	36	0.169358491261913	0.428968668835014	ENSG00000148719
GO:0090505	epiboly involved in wound healing	1	36	0.169358491261913	0.428968668835014	ENSG00000144824
GO:0099622	cardiac muscle cell membrane repolarization	1	36	0.169358491261913	0.428968668835014	ENSG00000143153
GO:0001889	liver development	2	146	0.172700887473815	0.43309059992412	ENSG00000109072;ENSG00000110090
GO:0007018	microtubule-based movement	4	423	0.172876847934297	0.43309059992412	ENSG00000072803;ENSG00000108424;ENSG00000164818;ENSG00000197102
GO:0034655	nucleobase-containing compound catabolic process	4	423	0.172876847934297	0.43309059992412	ENSG00000136270;ENSG00000158545;ENSG00000182872;ENSG00000205937
GO:0000460	maturation of 5.8S rRNA	1	37	0.173633368385269	0.43309059992412	ENSG00000138442
GO:0014911	positive regulation of smooth muscle cell migration	1	37	0.173633368385269	0.43309059992412	ENSG00000109072
GO:0022616	DNA strand elongation	1	37	0.173633368385269	0.43309059992412	ENSG00000136518
GO:0032205	negative regulation of telomere maintenance	1	37	0.173633368385269	0.43309059992412	ENSG00000073050
GO:0046320	regulation of fatty acid oxidation	1	37	0.173633368385269	0.43309059992412	ENSG00000110090
GO:0060122	inner ear receptor cell stereocilium organization	1	37	0.173633368385269	0.43309059992412	ENSG00000124145
GO:0070316	regulation of G0 to G1 transition	1	37	0.173633368385269	0.43309059992412	ENSG00000136518
GO:0090504	epiboly	1	37	0.173633368385269	0.43309059992412	ENSG00000144824
GO:1900077	negative regulation of cellular response to insulin stimulus	1	37	0.173633368385269	0.43309059992412	ENSG00000167114
GO:1901565	organonitrogen compound catabolic process	10	1391	0.175719396716905	0.437737532684371	ENSG00000072803;ENSG00000075975;ENSG00000082898;ENSG00000123159;ENSG00000137992;ENSG00000147475;ENSG00000148719;ENSG00000166167;ENSG00000167671;ENSG00000198862
GO:0048519	negative regulation of biological process	32	5349	0.177640642389655	0.438682375642107	ENSG00000013588;ENSG00000039650;ENSG00000072803;ENSG00000073050;ENSG00000075975;ENSG00000095564;ENSG00000096401;ENSG00000109072;ENSG00000113649;ENSG00000115942;ENSG00000121774;ENSG00000122565;ENSG00000123159;ENSG00000124145;ENSG00000124571;ENSG00000130303;ENSG00000132275;ENSG00000136270;ENSG00000136518;ENSG00000137309;ENSG00000141905;ENSG00000144824;ENSG00000147475;ENSG00000160208;ENSG00000166167…
GO:0006270	DNA replication initiation	1	38	0.17788648548707	0.438682375642107	ENSG00000115942
GO:0032435	negative regulation of proteasomal ubiquitin-dependent protein catabolic process	1	38	0.17788648548707	0.438682375642107	ENSG00000123159
GO:0044743	protein transmembrane import into intracellular organelle	1	38	0.17788648548707	0.438682375642107	ENSG00000121680
GO:0045047	protein targeting to ER	1	38	0.17788648548707	0.438682375642107	ENSG00000067167
GO:0045923	positive regulation of fatty acid metabolic process	1	38	0.17788648548707	0.438682375642107	ENSG00000110090
GO:0070306	lens fiber cell differentiation	1	38	0.17788648548707	0.438682375642107	ENSG00000186575
GO:0071711	basement membrane organization	1	38	0.17788648548707	0.438682375642107	ENSG00000144824
GO:0061008	hepaticobiliary system development	2	149	0.178199497435847	0.438902902718405	ENSG00000109072;ENSG00000110090
GO:0031023	microtubule organizing center organization	2	150	0.180038557023288	0.441900543861378	ENSG00000072803;ENSG00000082898
GO:0034728	nucleosome organization	2	150	0.180038557023288	0.441900543861378	ENSG00000132475;ENSG00000137309
GO:0110053	regulation of actin filament organization	3	285	0.180670092781714	0.441900543861378	ENSG00000124145;ENSG00000144824;ENSG00000186575
GO:0009056	catabolic process	17	2620	0.181768504855185	0.441900543861378	ENSG00000032444;ENSG00000072803;ENSG00000075975;ENSG00000082898;ENSG00000110090;ENSG00000123159;ENSG00000136270;ENSG00000137992;ENSG00000147475;ENSG00000148719;ENSG00000158545;ENSG00000166167;ENSG00000167114;ENSG00000167671;ENSG00000182872;ENSG00000198862;ENSG00000205937
GO:0006901	vesicle coating	1	39	0.182117952105886	0.441900543861378	ENSG00000138073
GO:0007031	peroxisome organization	1	39	0.182117952105886	0.441900543861378	ENSG00000121680
GO:0010762	regulation of fibroblast migration	1	39	0.182117952105886	0.441900543861378	ENSG00000124145
GO:0035337	fatty-acyl-CoA metabolic process	1	39	0.182117952105886	0.441900543861378	ENSG00000197601
GO:0045023	G0 to G1 transition	1	39	0.182117952105886	0.441900543861378	ENSG00000136518
GO:0048854	brain morphogenesis	1	39	0.182117952105886	0.441900543861378	ENSG00000072803
GO:0090151	establishment of protein localization to mitochondrial membrane	1	39	0.182117952105886	0.441900543861378	ENSG00000100347
GO:1905168	positive regulation of double-strand break repair via homologous recombination	1	39	0.182117952105886	0.441900543861378	ENSG00000136518
GO:0007162	negative regulation of cell adhesion	3	287	0.183235145790128	0.443514908983996	ENSG00000124145;ENSG00000144824;ENSG00000186575
GO:0030336	negative regulation of cell migration	3	287	0.183235145790128	0.443514908983996	ENSG00000130303;ENSG00000144824;ENSG00000186575
GO:0098876	vesicle-mediated transport to the plasma membrane	2	153	0.185573205996516	0.447141348425904	ENSG00000070367;ENSG00000124198
GO:0044271	cellular nitrogen compound biosynthetic process	29	4817	0.186186693851426	0.447141348425904	ENSG00000039650;ENSG00000070814;ENSG00000072803;ENSG00000075975;ENSG00000095564;ENSG00000096401;ENSG00000108312;ENSG00000113649;ENSG00000115816;ENSG00000115942;ENSG00000121774;ENSG00000122565;ENSG00000132005;ENSG00000132275;ENSG00000132383;ENSG00000136261;ENSG00000136518;ENSG00000137054;ENSG00000137309;ENSG00000141905;ENSG00000160208;ENSG00000163938;ENSG00000164985;ENSG00000166167;ENSG00000175054…
GO:0006458	'de novo' protein folding	1	40	0.186327877235043	0.447141348425904	ENSG00000148719
GO:0007007	inner mitochondrial membrane organization	1	40	0.186327877235043	0.447141348425904	ENSG00000100347
GO:0042755	eating behavior	1	40	0.186327877235043	0.447141348425904	ENSG00000110090
GO:0043516	regulation of DNA damage response, signal transduction by p53 class mediator	1	40	0.186327877235043	0.447141348425904	ENSG00000175054
GO:0070286	axonemal dynein complex assembly	1	40	0.186327877235043	0.447141348425904	ENSG00000164818
GO:0006352	DNA-templated transcription, initiation	2	154	0.187423655535271	0.449221777552793	ENSG00000108312;ENSG00000137054
GO:0031063	regulation of histone deacetylation	1	41	0.190516369325303	0.455522086462325	ENSG00000132275
GO:0032509	endosome transport via multivesicular body sorting pathway	1	41	0.190516369325303	0.455522086462325	ENSG00000167671
GO:0030010	establishment of cell polarity	2	157	0.192990644483244	0.460834999316908	ENSG00000072803;ENSG00000144824
GO:0042060	wound healing	4	443	0.19337338861876	0.460834999316908	ENSG00000109072;ENSG00000124145;ENSG00000124942;ENSG00000144824
GO:0014014	negative regulation of gliogenesis	1	42	0.194683536287536	0.460834999316908	ENSG00000186575
GO:0031062	positive regulation of histone methylation	1	42	0.194683536287536	0.460834999316908	ENSG00000132275
GO:0042304	regulation of fatty acid biosynthetic process	1	42	0.194683536287536	0.460834999316908	ENSG00000147475
GO:0072599	establishment of protein localization to endoplasmic reticulum	1	42	0.194683536287536	0.460834999316908	ENSG00000067167
GO:0090114	COPII-coated vesicle budding	1	42	0.194683536287536	0.460834999316908	ENSG00000138073
GO:0120178	steroid hormone biosynthetic process	1	42	0.194683536287536	0.460834999316908	ENSG00000172893
GO:0070507	regulation of microtubule cytoskeleton organization	2	158	0.19485127327205	0.460834999316908	ENSG00000144824;ENSG00000197102
GO:0072657	protein localization to membrane	5	601	0.196329968310122	0.463773438980469	ENSG00000067167;ENSG00000070367;ENSG00000100347;ENSG00000121680;ENSG00000143153
GO:0033554	cellular response to stress	13	1951	0.1985229133676	0.466310967774706	ENSG00000039650;ENSG00000073050;ENSG00000096401;ENSG00000122565;ENSG00000132275;ENSG00000132383;ENSG00000136518;ENSG00000137309;ENSG00000140525;ENSG00000147475;ENSG00000148719;ENSG00000167671;ENSG00000175054
GO:0035966	response to topologically incorrect protein	2	160	0.198579540919875	0.466310967774706	ENSG00000067167;ENSG00000148719
GO:0001881	receptor recycling	1	43	0.198829485495379	0.466310967774706	ENSG00000124198
GO:0002861	regulation of inflammatory response to antigenic stimulus	1	43	0.198829485495379	0.466310967774706	ENSG00000075975
GO:0051294	establishment of spindle orientation	1	43	0.198829485495379	0.466310967774706	ENSG00000072803
GO:0071459	protein localization to chromosome, centromeric region	1	43	0.198829485495379	0.466310967774706	ENSG00000198824
GO:0001837	epithelial to mesenchymal transition	2	161	0.20044703590831	0.46898394694638	ENSG00000070814;ENSG00000144824
GO:1903034	regulation of response to wounding	2	161	0.20044703590831	0.46898394694638	ENSG00000109072;ENSG00000144824
GO:0000184	nuclear-transcribed mRNA catabolic process, nonsense-mediated decay	1	44	0.202954323787878	0.470921202831684	ENSG00000205937
GO:0006904	vesicle docking involved in exocytosis	1	44	0.202954323787878	0.470921202831684	ENSG00000070367
GO:0008608	attachment of spindle microtubules to kinetochore	1	44	0.202954323787878	0.470921202831684	ENSG00000198824
GO:0021587	cerebellum morphogenesis	1	44	0.202954323787878	0.470921202831684	ENSG00000073050
GO:0043462	regulation of ATPase activity	1	44	0.202954323787878	0.470921202831684	ENSG00000143153
GO:1901381	positive regulation of potassium ion transmembrane transport	1	44	0.202954323787878	0.470921202831684	ENSG00000143153
GO:1901385	regulation of voltage-gated calcium channel activity	1	44	0.202954323787878	0.470921202831684	ENSG00000124942
GO:2000146	negative regulation of cell motility	3	303	0.204095018157015	0.472667236350671	ENSG00000130303;ENSG00000144824;ENSG00000186575
GO:0040029	regulation of gene expression, epigenetic	2	163	0.204188393492292	0.472667236350671	ENSG00000122565;ENSG00000132275
GO:0000278	mitotic cell cycle	7	936	0.205139316705041	0.474309162181385	ENSG00000070367;ENSG00000072803;ENSG00000108424;ENSG00000121774;ENSG00000136518;ENSG00000197102;ENSG00000198824
GO:0002701	negative regulation of production of molecular mediator of immune response	1	45	0.207058157472121	0.475386155693302	ENSG00000130303
GO:0032467	positive regulation of cytokinesis	1	45	0.207058157472121	0.475386155693302	ENSG00000123159
GO:0035329	hippo signaling	1	45	0.207058157472121	0.475386155693302	ENSG00000186575
GO:0045663	positive regulation of myoblast differentiation	1	45	0.207058157472121	0.475386155693302	ENSG00000136518
GO:0060236	regulation of mitotic spindle organization	1	45	0.207058157472121	0.475386155693302	ENSG00000197102
GO:0097009	energy homeostasis	1	45	0.207058157472121	0.475386155693302	ENSG00000132275
GO:0051271	negative regulation of cellular component movement	3	306	0.20806812241787	0.477146874189578	ENSG00000130303;ENSG00000144824;ENSG00000186575
GO:0001825	blastocyst formation	1	46	0.211141092325855	0.481382072282988	ENSG00000136518
GO:0006356	regulation of transcription by RNA polymerase I	1	46	0.211141092325855	0.481382072282988	ENSG00000108312
GO:0006378	mRNA polyadenylation	1	46	0.211141092325855	0.481382072282988	ENSG00000164944
GO:0090148	membrane fission	1	46	0.211141092325855	0.481382072282988	ENSG00000070367
GO:1901021	positive regulation of calcium ion transmembrane transporter activity	1	46	0.211141092325855	0.481382072282988	ENSG00000143153
GO:0043488	regulation of mRNA stability	2	167	0.211694633666106	0.48208418316307	ENSG00000136270;ENSG00000182872
GO:0022607	cellular component assembly	19	3053	0.212856829782756	0.483899138095055	ENSG00000070367;ENSG00000100347;ENSG00000101343;ENSG00000108312;ENSG00000108424;ENSG00000109072;ENSG00000124145;ENSG00000132275;ENSG00000132475;ENSG00000137054;ENSG00000138073;ENSG00000144824;ENSG00000146963;ENSG00000148719;ENSG00000164818;ENSG00000164985;ENSG00000175054;ENSG00000186575;ENSG00000197102
GO:0046700	heterocycle catabolic process	4	463	0.21459896787782	0.483899138095055	ENSG00000136270;ENSG00000158545;ENSG00000182872;ENSG00000205937
GO:0006984	ER-nucleus signaling pathway	1	47	0.215203233600093	0.483899138095055	ENSG00000147475
GO:0010824	regulation of centrosome duplication	1	47	0.215203233600093	0.483899138095055	ENSG00000082898
GO:0021575	hindbrain morphogenesis	1	47	0.215203233600093	0.483899138095055	ENSG00000073050
GO:0031297	replication fork processing	1	47	0.215203233600093	0.483899138095055	ENSG00000175054
GO:0032527	protein exit from endoplasmic reticulum	1	47	0.215203233600093	0.483899138095055	ENSG00000138073
GO:0046189	phenol-containing compound biosynthetic process	1	47	0.215203233600093	0.483899138095055	ENSG00000123159
GO:0060443	mammary gland morphogenesis	1	47	0.215203233600093	0.483899138095055	ENSG00000166167
GO:0086009	membrane repolarization	1	47	0.215203233600093	0.483899138095055	ENSG00000143153
GO:1902459	positive regulation of stem cell population maintenance	1	47	0.215203233600093	0.483899138095055	ENSG00000136518
GO:0048511	rhythmic process	3	312	0.216067054885271	0.485285616407078	ENSG00000072803;ENSG00000122565;ENSG00000166167
GO:0010970	transport along microtubule	2	170	0.217342759967297	0.48703634453859	ENSG00000072803;ENSG00000197102
GO:1903169	regulation of calcium ion transmembrane transport	2	170	0.217342759967297	0.48703634453859	ENSG00000124942;ENSG00000143153
GO:0032365	intracellular lipid transport	1	48	0.21924468602171	0.488486378849361	ENSG00000110090
GO:0035987	endodermal cell differentiation	1	48	0.21924468602171	0.488486378849361	ENSG00000109072
GO:0043631	RNA polyadenylation	1	48	0.21924468602171	0.488486378849361	ENSG00000164944
GO:0070839	metal ion export	1	48	0.21924468602171	0.488486378849361	ENSG00000143153
GO:0071985	multivesicular body sorting pathway	1	48	0.21924468602171	0.488486378849361	ENSG00000167671
GO:0048523	negative regulation of cellular process	29	4913	0.219482927226254	0.488486378849361	ENSG00000013588;ENSG00000039650;ENSG00000072803;ENSG00000073050;ENSG00000075975;ENSG00000095564;ENSG00000096401;ENSG00000109072;ENSG00000113649;ENSG00000115942;ENSG00000121774;ENSG00000122565;ENSG00000123159;ENSG00000124145;ENSG00000130303;ENSG00000132275;ENSG00000136518;ENSG00000137309;ENSG00000141905;ENSG00000144824;ENSG00000147475;ENSG00000166167;ENSG00000167114;ENSG00000175054;ENSG00000182872…
GO:0044270	cellular nitrogen compound catabolic process	4	469	0.221093001838493	0.491512528435971	ENSG00000136270;ENSG00000158545;ENSG00000182872;ENSG00000205937
GO:0046903	secretion	7	958	0.221421539868567	0.491686066472847	ENSG00000070367;ENSG00000110090;ENSG00000123159;ENSG00000124145;ENSG00000124198;ENSG00000138073;ENSG00000185215
GO:0046890	regulation of lipid biosynthetic process	2	173	0.223004717394939	0.492438519215263	ENSG00000147475;ENSG00000172893
GO:0046677	response to antibiotic	1	49	0.223265553796018	0.492438519215263	ENSG00000110090
GO:0085029	extracellular matrix assembly	1	49	0.223265553796018	0.492438519215263	ENSG00000144824
GO:0090224	regulation of spindle organization	1	49	0.223265553796018	0.492438519215263	ENSG00000197102
GO:1901570	fatty acid derivative biosynthetic process	1	49	0.223265553796018	0.492438519215263	ENSG00000197601
GO:1990573	potassium ion import across plasma membrane	1	49	0.223265553796018	0.492438519215263	ENSG00000143153
GO:2000058	regulation of ubiquitin-dependent protein catabolic process	2	175	0.226786184303233	0.497905180151932	ENSG00000082898;ENSG00000123159
GO:0010171	body morphogenesis	1	50	0.227265940609338	0.497905180151932	ENSG00000144824
GO:0010883	regulation of lipid storage	1	50	0.227265940609338	0.497905180151932	ENSG00000110090
GO:0030195	negative regulation of blood coagulation	1	50	0.227265940609338	0.497905180151932	ENSG00000109072
GO:0032968	positive regulation of transcription elongation from RNA polymerase II promoter	1	50	0.227265940609338	0.497905180151932	ENSG00000113649
GO:0051972	regulation of telomerase activity	1	50	0.227265940609338	0.497905180151932	ENSG00000039650
GO:0048729	tissue morphogenesis	5	636	0.228494013371519	0.500037623465208	ENSG00000070367;ENSG00000124145;ENSG00000144824;ENSG00000166167;ENSG00000186575
GO:0034248	regulation of cellular amide metabolic process	4	477	0.229834032360975	0.501032890868373	ENSG00000070814;ENSG00000121774;ENSG00000136261;ENSG00000198862
GO:0019827	stem cell population maintenance	2	177	0.230572529439583	0.501032890868373	ENSG00000136518;ENSG00000163938
GO:0000959	mitochondrial RNA metabolic process	1	51	0.231245949631557	0.501032890868373	ENSG00000136270
GO:0043268	positive regulation of potassium ion transport	1	51	0.231245949631557	0.501032890868373	ENSG00000143153
GO:0060119	inner ear receptor cell development	1	51	0.231245949631557	0.501032890868373	ENSG00000124145
GO:1900047	negative regulation of hemostasis	1	51	0.231245949631557	0.501032890868373	ENSG00000109072
GO:1901799	negative regulation of proteasomal protein catabolic process	1	51	0.231245949631557	0.501032890868373	ENSG00000123159
GO:1902895	positive regulation of pri-miRNA transcription by RNA polymerase II	1	51	0.231245949631557	0.501032890868373	ENSG00000163938
GO:2000272	negative regulation of signaling receptor activity	1	51	0.231245949631557	0.501032890868373	ENSG00000013588
GO:0015849	organic acid transport	3	324	0.232256435643577	0.501465343325972	ENSG00000110090;ENSG00000123159;ENSG00000167114
GO:0043414	macromolecule methylation	3	324	0.232256435643577	0.501465343325972	ENSG00000132275;ENSG00000146457;ENSG00000164944
GO:0009451	RNA modification	2	178	0.232467377700782	0.501465343325972	ENSG00000146457;ENSG00000164944
GO:0072331	signal transduction by p53 class mediator	2	178	0.232467377700782	0.501465343325972	ENSG00000132275;ENSG00000175054
GO:0006355	regulation of transcription, DNA-templated	21	3469	0.234598807606636	0.505507639222641	ENSG00000072803;ENSG00000075975;ENSG00000095564;ENSG00000096401;ENSG00000108312;ENSG00000113649;ENSG00000115816;ENSG00000115942;ENSG00000121774;ENSG00000122565;ENSG00000132005;ENSG00000132275;ENSG00000136518;ENSG00000137309;ENSG00000141905;ENSG00000160208;ENSG00000163938;ENSG00000164985;ENSG00000166167;ENSG00000182872;ENSG00000186416
GO:2000059	negative regulation of ubiquitin-dependent protein catabolic process	1	52	0.235205683518665	0.505683871765379	ENSG00000123159
GO:2000649	regulation of sodium ion transmembrane transporter activity	1	52	0.235205683518665	0.505683871765379	ENSG00000143153
GO:1903506	regulation of nucleic acid-templated transcription	21	3471	0.2354534176228	0.505683871765379	ENSG00000072803;ENSG00000075975;ENSG00000095564;ENSG00000096401;ENSG00000108312;ENSG00000113649;ENSG00000115816;ENSG00000115942;ENSG00000121774;ENSG00000122565;ENSG00000132005;ENSG00000132275;ENSG00000136518;ENSG00000137309;ENSG00000141905;ENSG00000160208;ENSG00000163938;ENSG00000164985;ENSG00000166167;ENSG00000182872;ENSG00000186416
GO:0006310	DNA recombination	3	327	0.236339706930159	0.507032617162735	ENSG00000073050;ENSG00000132383;ENSG00000136518
GO:0010629	negative regulation of gene expression	7	978	0.23662131727039	0.50708258275303	ENSG00000122565;ENSG00000124571;ENSG00000130303;ENSG00000132275;ENSG00000136270;ENSG00000182872;ENSG00000205937
GO:0019439	aromatic compound catabolic process	4	484	0.237554756145141	0.508527793143852	ENSG00000136270;ENSG00000158545;ENSG00000182872;ENSG00000205937
GO:0098727	maintenance of cell number	2	181	0.238157901779912	0.509263574285368	ENSG00000136518;ENSG00000163938
GO:0006890	retrograde vesicle-mediated transport, Golgi to endoplasmic reticulum	1	53	0.23914524441529	0.510075558185888	ENSG00000087502
GO:0019083	viral transcription	1	53	0.23914524441529	0.510075558185888	ENSG00000160208
GO:2001141	regulation of RNA biosynthetic process	21	3480	0.239317162042386	0.510075558185888	ENSG00000072803;ENSG00000075975;ENSG00000095564;ENSG00000096401;ENSG00000108312;ENSG00000113649;ENSG00000115816;ENSG00000115942;ENSG00000121774;ENSG00000122565;ENSG00000132005;ENSG00000132275;ENSG00000136518;ENSG00000137309;ENSG00000141905;ENSG00000160208;ENSG00000163938;ENSG00000164985;ENSG00000166167;ENSG00000182872;ENSG00000186416
GO:0043086	negative regulation of catalytic activity	5	648	0.239874166575545	0.510708231006284	ENSG00000013588;ENSG00000109072;ENSG00000160208;ENSG00000167114;ENSG00000186575
GO:0140014	mitotic nuclear division	3	330	0.240436009712938	0.511349823473996	ENSG00000108424;ENSG00000136518;ENSG00000198824
GO:0031400	negative regulation of protein modification process	4	488	0.241995071547885	0.511948575920628	ENSG00000013588;ENSG00000039650;ENSG00000073050;ENSG00000186575
GO:0010761	fibroblast migration	1	54	0.243064733957222	0.511948575920628	ENSG00000124145
GO:0014009	glial cell proliferation	1	54	0.243064733957222	0.511948575920628	ENSG00000186575
GO:0042149	cellular response to glucose starvation	1	54	0.243064733957222	0.511948575920628	ENSG00000132275
GO:0046605	regulation of centrosome cycle	1	54	0.243064733957222	0.511948575920628	ENSG00000082898
GO:0048260	positive regulation of receptor-mediated endocytosis	1	54	0.243064733957222	0.511948575920628	ENSG00000109072
GO:0048662	negative regulation of smooth muscle cell proliferation	1	54	0.243064733957222	0.511948575920628	ENSG00000182872
GO:0050819	negative regulation of coagulation	1	54	0.243064733957222	0.511948575920628	ENSG00000109072
GO:0072698	protein localization to microtubule cytoskeleton	1	54	0.243064733957222	0.511948575920628	ENSG00000198824
GO:0031399	regulation of protein modification process	10	1506	0.243712622605589	0.512515668031039	ENSG00000013588;ENSG00000039650;ENSG00000073050;ENSG00000109072;ENSG00000124145;ENSG00000132275;ENSG00000140525;ENSG00000163938;ENSG00000166167;ENSG00000186575
GO:0061013	regulation of mRNA catabolic process	2	184	0.24385615585379	0.512515668031039	ENSG00000136270;ENSG00000182872
GO:0009395	phospholipid catabolic process	1	55	0.246964253273905	0.516834572683023	ENSG00000032444
GO:0045071	negative regulation of viral genome replication	1	55	0.246964253273905	0.516834572683023	ENSG00000130303
GO:0048010	vascular endothelial growth factor receptor signaling pathway	1	55	0.246964253273905	0.516834572683023	ENSG00000109072
GO:0051055	negative regulation of lipid biosynthetic process	1	55	0.246964253273905	0.516834572683023	ENSG00000147475
GO:0009266	response to temperature stimulus	2	186	0.247658516662864	0.517735535899044	ENSG00000164985;ENSG00000175054
GO:0021543	pallium development	2	187	0.249560585075401	0.519509402169982	ENSG00000073050;ENSG00000186575
GO:0043112	receptor metabolic process	2	187	0.249560585075401	0.519509402169982	ENSG00000103043;ENSG00000124198
GO:0060341	regulation of cellular localization	6	826	0.25040740582551	0.519509402169982	ENSG00000082898;ENSG00000121774;ENSG00000138073;ENSG00000163938;ENSG00000186575;ENSG00000197102
GO:0001954	positive regulation of cell-matrix adhesion	1	56	0.250843902990945	0.519509402169982	ENSG00000124145
GO:0010332	response to gamma radiation	1	56	0.250843902990945	0.519509402169982	ENSG00000175054
GO:0045005	DNA-dependent DNA replication maintenance of fidelity	1	56	0.250843902990945	0.519509402169982	ENSG00000175054
GO:0055078	sodium ion homeostasis	1	56	0.250843902990945	0.519509402169982	ENSG00000143153
GO:1903053	regulation of extracellular matrix organization	1	56	0.250843902990945	0.519509402169982	ENSG00000144824
GO:0006357	regulation of transcription by RNA polymerase II	16	2592	0.251262568782534	0.519509402169982	ENSG00000075975;ENSG00000096401;ENSG00000113649;ENSG00000115816;ENSG00000115942;ENSG00000121774;ENSG00000122565;ENSG00000132005;ENSG00000136518;ENSG00000137309;ENSG00000141905;ENSG00000160208;ENSG00000163938;ENSG00000164985;ENSG00000182872;ENSG00000186416
GO:0016042	lipid catabolic process	3	338	0.251418202782213	0.519509402169982	ENSG00000032444;ENSG00000110090;ENSG00000167114
GO:0051346	negative regulation of hydrolase activity	3	338	0.251418202782213	0.519509402169982	ENSG00000109072;ENSG00000160208;ENSG00000167114
GO:0044092	negative regulation of molecular function	7	999	0.252952229379867	0.522129575470745	ENSG00000013588;ENSG00000095564;ENSG00000109072;ENSG00000160208;ENSG00000166167;ENSG00000167114;ENSG00000186575
GO:0019216	regulation of lipid metabolic process	3	340	0.254176056662032	0.522995320591591	ENSG00000110090;ENSG00000147475;ENSG00000172893
GO:0040013	negative regulation of locomotion	3	340	0.254176056662032	0.522995320591591	ENSG00000130303;ENSG00000144824;ENSG00000186575
GO:0001706	endoderm formation	1	57	0.254703783232583	0.522995320591591	ENSG00000109072
GO:0043687	post-translational protein modification	1	57	0.254703783232583	0.522995320591591	ENSG00000134910
GO:0050881	musculoskeletal movement	1	57	0.254703783232583	0.522995320591591	ENSG00000073050
GO:0022408	negative regulation of cell-cell adhesion	2	191	0.257173492930721	0.526964057017751	ENSG00000124145;ENSG00000186575
GO:0031099	regeneration	2	191	0.257173492930721	0.526964057017751	ENSG00000109072;ENSG00000110090
GO:0009894	regulation of catabolic process	7	1006	0.258473841638529	0.528109392580787	ENSG00000082898;ENSG00000110090;ENSG00000123159;ENSG00000136270;ENSG00000158545;ENSG00000166167;ENSG00000182872
GO:0044380	protein localization to cytoskeleton	1	58	0.258543993624172	0.528109392580787	ENSG00000198824
GO:0050879	multicellular organismal movement	1	58	0.258543993624172	0.528109392580787	ENSG00000073050
GO:0000910	cytokinesis	2	192	0.259077608280845	0.528109392580787	ENSG00000070367;ENSG00000123159
GO:0042770	signal transduction in response to DNA damage	2	192	0.259077608280845	0.528109392580787	ENSG00000096401;ENSG00000175054
GO:0000075	cell cycle checkpoint signaling	2	193	0.260981972775402	0.530888717676803	ENSG00000096401;ENSG00000175054
GO:0006323	DNA packaging	2	193	0.260981972775402	0.530888717676803	ENSG00000132275;ENSG00000132475
GO:0002011	morphogenesis of an epithelial sheet	1	59	0.262364633294624	0.531498219976623	ENSG00000144824
GO:0031060	regulation of histone methylation	1	59	0.262364633294624	0.531498219976623	ENSG00000132275
GO:0060968	regulation of gene silencing	1	59	0.262364633294624	0.531498219976623	ENSG00000124571
GO:0090311	regulation of protein deacetylation	1	59	0.262364633294624	0.531498219976623	ENSG00000132275
GO:0043065	positive regulation of apoptotic process	4	507	0.263340831638754	0.532925827326674	ENSG00000160208;ENSG00000167114;ENSG00000182872;ENSG00000205937
GO:0019748	secondary metabolic process	1	60	0.26616580087887	0.536430664399612	ENSG00000123159
GO:0032786	positive regulation of DNA-templated transcription, elongation	1	60	0.26616580087887	0.536430664399612	ENSG00000113649
GO:0086065	cell communication involved in cardiac conduction	1	60	0.26616580087887	0.536430664399612	ENSG00000143153
GO:0090303	positive regulation of wound healing	1	60	0.26616580087887	0.536430664399612	ENSG00000109072
GO:0007265	Ras protein signal transduction	3	349	0.266639929896419	0.536835058858123	ENSG00000108424;ENSG00000108829;ENSG00000124198
GO:1901361	organic cyclic compound catabolic process	4	511	0.267882846556651	0.538784864539658	ENSG00000136270;ENSG00000158545;ENSG00000182872;ENSG00000205937
GO:0046578	regulation of Ras protein signal transduction	2	197	0.268600886180822	0.539676089634548	ENSG00000108829;ENSG00000124198
GO:0046824	positive regulation of nucleocytoplasmic transport	1	61	0.26994759452028	0.540721559227867	ENSG00000121774
GO:0051438	regulation of ubiquitin-protein transferase activity	1	61	0.26994759452028	0.540721559227867	ENSG00000166167
GO:1902305	regulation of sodium ion transmembrane transport	1	61	0.26994759452028	0.540721559227867	ENSG00000143153
GO:0032388	positive regulation of intracellular transport	2	198	0.270505723875155	0.541287192626839	ENSG00000121774;ENSG00000197102
GO:0043967	histone H4 acetylation	1	62	0.273710111873095	0.545475075743032	ENSG00000136518
GO:0048255	mRNA stabilization	1	62	0.273710111873095	0.545475075743032	ENSG00000182872
GO:0050994	regulation of lipid catabolic process	1	62	0.273710111873095	0.545475075743032	ENSG00000110090
GO:1904705	regulation of vascular associated smooth muscle cell proliferation	1	62	0.273710111873095	0.545475075743032	ENSG00000182872
GO:0051338	regulation of transferase activity	6	854	0.274839441792935	0.547170207139484	ENSG00000013588;ENSG00000039650;ENSG00000103043;ENSG00000124145;ENSG00000166167;ENSG00000186575
GO:0007051	spindle organization	2	201	0.276219703138948	0.549360969870066	ENSG00000108424;ENSG00000197102
GO:0002090	regulation of receptor internalization	1	63	0.277453450104832	0.549587409238936	ENSG00000103043
GO:0034605	cellular response to heat	1	63	0.277453450104832	0.549587409238936	ENSG00000175054
GO:0070542	response to fatty acid	1	63	0.277453450104832	0.549587409238936	ENSG00000110090
GO:1901016	regulation of potassium ion transmembrane transporter activity	1	63	0.277453450104832	0.549587409238936	ENSG00000143153
GO:0006414	translational elongation	1	64	0.281177705898684	0.554725463999113	ENSG00000198862
GO:0046579	positive regulation of Ras protein signal transduction	1	64	0.281177705898684	0.554725463999113	ENSG00000108829
GO:0140115	export across plasma membrane	1	64	0.281177705898684	0.554725463999113	ENSG00000143153
GO:1990874	vascular associated smooth muscle cell proliferation	1	64	0.281177705898684	0.554725463999113	ENSG00000182872
GO:0043068	positive regulation of programmed cell death	4	523	0.28159510579069	0.55499115729631	ENSG00000160208;ENSG00000167114;ENSG00000182872;ENSG00000205937
GO:0031124	mRNA 3'-end processing	1	65	0.284882975455908	0.559785065885833	ENSG00000164944
GO:0044091	membrane biogenesis	1	65	0.284882975455908	0.559785065885833	ENSG00000121680
GO:0048278	vesicle docking	1	65	0.284882975455908	0.559785065885833	ENSG00000070367
GO:0006469	negative regulation of protein kinase activity	2	206	0.285738333160957	0.560904347994959	ENSG00000013588;ENSG00000186575
GO:0002009	morphogenesis of an epithelium	4	527	0.286191909901072	0.561233485650153	ENSG00000070367;ENSG00000124145;ENSG00000144824;ENSG00000166167
GO:0002704	negative regulation of leukocyte mediated immunity	1	66	0.288569354498196	0.563083144015863	ENSG00000130303
GO:0008333	endosome to lysosome transport	1	66	0.288569354498196	0.563083144015863	ENSG00000167671
GO:0009311	oligosaccharide metabolic process	1	66	0.288569354498196	0.563083144015863	ENSG00000115275
GO:0010660	regulation of muscle cell apoptotic process	1	66	0.288569354498196	0.563083144015863	ENSG00000182872
GO:0015800	acidic amino acid transport	1	66	0.288569354498196	0.563083144015863	ENSG00000123159
GO:0030705	cytoskeleton-dependent intracellular transport	2	208	0.289543058535702	0.564422069419645	ENSG00000072803;ENSG00000197102
GO:1902115	regulation of organelle assembly	2	209	0.29144465487692	0.566299219964556	ENSG00000124145;ENSG00000197102
GO:0016050	vesicle organization	3	367	0.291776974170498	0.566299219964556	ENSG00000124145;ENSG00000124198;ENSG00000138073
GO:0014910	regulation of smooth muscle cell migration	1	67	0.292236938270044	0.566299219964556	ENSG00000109072
GO:0016925	protein sumoylation	1	67	0.292236938270044	0.566299219964556	ENSG00000163938
GO:0046503	glycerolipid catabolic process	1	67	0.292236938270044	0.566299219964556	ENSG00000032444
GO:1903051	negative regulation of proteolysis involved in cellular protein catabolic process	1	67	0.292236938270044	0.566299219964556	ENSG00000123159
GO:0006950	response to stress	23	3974	0.293649293156714	0.568474913675176	ENSG00000039650;ENSG00000067167;ENSG00000073050;ENSG00000075975;ENSG00000096401;ENSG00000109072;ENSG00000122565;ENSG00000124145;ENSG00000124942;ENSG00000130303;ENSG00000132275;ENSG00000132383;ENSG00000136518;ENSG00000137309;ENSG00000140525;ENSG00000143153;ENSG00000144824;ENSG00000147475;ENSG00000148719;ENSG00000164985;ENSG00000167671;ENSG00000175054;ENSG00000197785
GO:0099111	microtubule-based transport	2	211	0.295246093111149	0.569435164397237	ENSG00000072803;ENSG00000197102
GO:0051347	positive regulation of transferase activity	4	535	0.295419816160179	0.569435164397237	ENSG00000039650;ENSG00000103043;ENSG00000124145;ENSG00000166167
GO:0009987	cellular process	88	16795	0.295442467770962	0.569435164397237	ENSG00000013588;ENSG00000032444;ENSG00000039650;ENSG00000061987;ENSG00000067167;ENSG00000070367;ENSG00000070814;ENSG00000072210;ENSG00000072803;ENSG00000073050;ENSG00000075975;ENSG00000082898;ENSG00000087502;ENSG00000095564;ENSG00000096401;ENSG00000100347;ENSG00000101343;ENSG00000103043;ENSG00000108312;ENSG00000108424;ENSG00000108829;ENSG00000109072;ENSG00000110090;ENSG00000113649;ENSG00000115275…
GO:0046626	regulation of insulin receptor signaling pathway	1	68	0.295885821541101	0.569435164397237	ENSG00000167114
GO:1900076	regulation of cellular response to insulin stimulus	1	68	0.295885821541101	0.569435164397237	ENSG00000167114
GO:1902893	regulation of pri-miRNA transcription by RNA polymerase II	1	68	0.295885821541101	0.569435164397237	ENSG00000163938
GO:0031396	regulation of protein ubiquitination	2	212	0.297145847677548	0.570271679503884	ENSG00000140525;ENSG00000166167
GO:0060627	regulation of vesicle-mediated transport	4	537	0.297733364478267	0.570271679503884	ENSG00000103043;ENSG00000109072;ENSG00000124145;ENSG00000138073
GO:0018108	peptidyl-tyrosine phosphorylation	3	372	0.298795496993675	0.570271679503884	ENSG00000013588;ENSG00000109072;ENSG00000186575
GO:0007005	mitochondrion organization	4	538	0.298891057295649	0.570271679503884	ENSG00000100347;ENSG00000160072;ENSG00000197785;ENSG00000215915
GO:0030100	regulation of endocytosis	2	213	0.299044901748646	0.570271679503884	ENSG00000103043;ENSG00000109072
GO:0042446	hormone biosynthetic process	1	69	0.299516098608509	0.570271679503884	ENSG00000172893
GO:0046148	pigment biosynthetic process	1	69	0.299516098608509	0.570271679503884	ENSG00000123159
GO:0060113	inner ear receptor cell differentiation	1	69	0.299516098608509	0.570271679503884	ENSG00000124145
GO:0061614	pri-miRNA transcription by RNA polymerase II	1	69	0.299516098608509	0.570271679503884	ENSG00000163938
GO:0070936	protein K48-linked ubiquitination	1	69	0.299516098608509	0.570271679503884	ENSG00000166167
GO:1905515	non-motile cilium assembly	1	69	0.299516098608509	0.570271679503884	ENSG00000070367
GO:0030162	regulation of proteolysis	5	709	0.299851821015414	0.570357678927575	ENSG00000072803;ENSG00000082898;ENSG00000109072;ENSG00000123159;ENSG00000166167
GO:0007623	circadian rhythm	2	214	0.300943212790393	0.571326428150427	ENSG00000072803;ENSG00000166167
GO:1901888	regulation of cell junction assembly	2	214	0.300943212790393	0.571326428150427	ENSG00000124145;ENSG00000144824
GO:0018212	peptidyl-tyrosine modification	3	374	0.301606048572002	0.572031568451054	ENSG00000013588;ENSG00000109072;ENSG00000186575
GO:1902905	positive regulation of supramolecular fiber organization	2	215	0.30284073871431	0.572704519399807	ENSG00000124145;ENSG00000186575
GO:0006081	cellular aldehyde metabolic process	1	70	0.303127863299236	0.572704519399807	ENSG00000072210
GO:0030193	regulation of blood coagulation	1	70	0.303127863299236	0.572704519399807	ENSG00000109072
GO:0061077	chaperone-mediated protein folding	1	70	0.303127863299236	0.572704519399807	ENSG00000148719
GO:0006366	transcription by RNA polymerase II	16	2693	0.303689018995159	0.573213023353363	ENSG00000075975;ENSG00000096401;ENSG00000113649;ENSG00000115816;ENSG00000115942;ENSG00000121774;ENSG00000122565;ENSG00000132005;ENSG00000136518;ENSG00000137309;ENSG00000141905;ENSG00000160208;ENSG00000163938;ENSG00000164985;ENSG00000182872;ENSG00000186416
GO:0015711	organic anion transport	3	376	0.304418147758054	0.573943065299953	ENSG00000123159;ENSG00000159348;ENSG00000167114
GO:0042180	cellular ketone metabolic process	2	216	0.304737437874135	0.573943065299953	ENSG00000110090;ENSG00000147475
GO:0051049	regulation of transport	11	1780	0.304952937905171	0.573943065299953	ENSG00000082898;ENSG00000103043;ENSG00000109072;ENSG00000110090;ENSG00000121774;ENSG00000124145;ENSG00000124942;ENSG00000130303;ENSG00000138073;ENSG00000143153;ENSG00000197102
GO:0010657	muscle cell apoptotic process	1	71	0.306721208972386	0.573969240431643	ENSG00000182872
GO:0043489	RNA stabilization	1	71	0.306721208972386	0.573969240431643	ENSG00000182872
GO:0045911	positive regulation of DNA recombination	1	71	0.306721208972386	0.573969240431643	ENSG00000136518
GO:0070972	protein localization to endoplasmic reticulum	1	71	0.306721208972386	0.573969240431643	ENSG00000067167
GO:1903036	positive regulation of response to wounding	1	71	0.306721208972386	0.573969240431643	ENSG00000109072
GO:2000036	regulation of stem cell population maintenance	1	71	0.306721208972386	0.573969240431643	ENSG00000136518
GO:0032259	methylation	3	379	0.308638841311958	0.57681012934445	ENSG00000132275;ENSG00000146457;ENSG00000164944
GO:0042058	regulation of epidermal growth factor receptor signaling pathway	1	72	0.310296228521518	0.57681012934445	ENSG00000013588
GO:0042130	negative regulation of T cell proliferation	1	72	0.310296228521518	0.57681012934445	ENSG00000124145
GO:0051057	positive regulation of small GTPase mediated signal transduction	1	72	0.310296228521518	0.57681012934445	ENSG00000108829
GO:0061180	mammary gland epithelium development	1	72	0.310296228521518	0.57681012934445	ENSG00000166167
GO:1900046	regulation of hemostasis	1	72	0.310296228521518	0.57681012934445	ENSG00000109072
GO:1902373	negative regulation of mRNA catabolic process	1	72	0.310296228521518	0.57681012934445	ENSG00000182872
GO:0006457	protein folding	2	220	0.312315149237981	0.580013848584822	ENSG00000115275;ENSG00000148719
GO:0001707	mesoderm formation	1	73	0.313853014376927	0.581220252096139	ENSG00000186575
GO:0010569	regulation of double-strand break repair via homologous recombination	1	73	0.313853014376927	0.581220252096139	ENSG00000136518
GO:0051298	centrosome duplication	1	73	0.313853014376927	0.581220252096139	ENSG00000082898
GO:0061024	membrane organization	6	898	0.314329903343911	0.581554759909612	ENSG00000067167;ENSG00000070367;ENSG00000100347;ENSG00000124942;ENSG00000138073;ENSG00000143153
GO:0014909	smooth muscle cell migration	1	74	0.317391658507938	0.583917362372148	ENSG00000109072
GO:0035195	gene silencing by miRNA	1	74	0.317391658507938	0.583917362372148	ENSG00000124571
GO:0042490	mechanoreceptor differentiation	1	74	0.317391658507938	0.583917362372148	ENSG00000124145
GO:0046323	glucose import	1	74	0.317391658507938	0.583917362372148	ENSG00000167114
GO:0086001	cardiac muscle cell action potential	1	74	0.317391658507938	0.583917362372148	ENSG00000143153
GO:1903363	negative regulation of cellular protein catabolic process	1	74	0.317391658507938	0.583917362372148	ENSG00000123159
GO:0045786	negative regulation of cell cycle	3	387	0.319905129599769	0.58545608876452	ENSG00000096401;ENSG00000132275;ENSG00000175054
GO:0032446	protein modification by small protein conjugation	6	905	0.320709080001308	0.58545608876452	ENSG00000072803;ENSG00000075975;ENSG00000140525;ENSG00000163938;ENSG00000166167;ENSG00000198862
GO:0001736	establishment of planar polarity	1	75	0.320912252425178	0.58545608876452	ENSG00000070367
GO:0002437	inflammatory response to antigenic stimulus	1	75	0.320912252425178	0.58545608876452	ENSG00000075975
GO:0007164	establishment of tissue polarity	1	75	0.320912252425178	0.58545608876452	ENSG00000070367
GO:0048332	mesoderm morphogenesis	1	75	0.320912252425178	0.58545608876452	ENSG00000186575
GO:0050818	regulation of coagulation	1	75	0.320912252425178	0.58545608876452	ENSG00000109072
GO:0071479	cellular response to ionizing radiation	1	75	0.320912252425178	0.58545608876452	ENSG00000175054
GO:1901568	fatty acid derivative metabolic process	1	75	0.320912252425178	0.58545608876452	ENSG00000197601
GO:0006635	fatty acid beta-oxidation	1	76	0.324414887182832	0.589244984843306	ENSG00000110090
GO:0045661	regulation of myoblast differentiation	1	76	0.324414887182832	0.589244984843306	ENSG00000136518
GO:0055117	regulation of cardiac muscle contraction	1	76	0.324414887182832	0.589244984843306	ENSG00000143153
GO:0090307	mitotic spindle assembly	1	76	0.324414887182832	0.589244984843306	ENSG00000108424
GO:0044770	cell cycle phase transition	4	560	0.324489978917786	0.589244984843306	ENSG00000096401;ENSG00000121774;ENSG00000136518;ENSG00000175054
GO:0044282	small molecule catabolic process	3	392	0.326951358369503	0.592149972020895	ENSG00000110090;ENSG00000137992;ENSG00000167114
GO:1902903	regulation of supramolecular fiber organization	3	392	0.326951358369503	0.592149972020895	ENSG00000124145;ENSG00000144824;ENSG00000186575
GO:0006486	protein glycosylation	2	228	0.32741877013854	0.592149972020895	ENSG00000115275;ENSG00000134910
GO:0043413	macromolecule glycosylation	2	228	0.32741877013854	0.592149972020895	ENSG00000115275;ENSG00000134910
GO:0030330	DNA damage response, signal transduction by p53 class mediator	1	77	0.327899653380903	0.592149972020895	ENSG00000175054
GO:0042509	regulation of tyrosine phosphorylation of STAT protein	1	77	0.327899653380903	0.592149972020895	ENSG00000186575
GO:0009615	response to virus	3	393	0.328360777612445	0.592437689754806	ENSG00000130303;ENSG00000160208;ENSG00000197785
GO:0033673	negative regulation of kinase activity	2	229	0.329301126769935	0.593588716115135	ENSG00000013588;ENSG00000186575
GO:0032102	negative regulation of response to external stimulus	3	394	0.329770210587397	0.593888920534918	ENSG00000075975;ENSG00000109072;ENSG00000144824
GO:0000082	G1/S transition of mitotic cell cycle	2	230	0.331182118188464	0.595884966089784	ENSG00000121774;ENSG00000136518
GO:1901184	regulation of ERBB signaling pathway	1	79	0.334815940240785	0.601871511623316	ENSG00000013588
GO:0006900	vesicle budding from membrane	1	80	0.338247639851765	0.606374536099557	ENSG00000138073
GO:0007260	tyrosine phosphorylation of STAT protein	1	80	0.338247639851765	0.606374536099557	ENSG00000186575
GO:0072091	regulation of stem cell proliferation	1	80	0.338247639851765	0.606374536099557	ENSG00000186575
GO:0061097	regulation of protein tyrosine kinase activity	1	81	0.341661828805927	0.611936286447111	ENSG00000013588
GO:0042176	regulation of protein catabolic process	3	403	0.342452668357753	0.612793608009362	ENSG00000082898;ENSG00000123159;ENSG00000166167
GO:0009611	response to wounding	4	576	0.343216976662213	0.613479564211323	ENSG00000109072;ENSG00000124145;ENSG00000124942;ENSG00000144824
GO:0016192	vesicle-mediated transport	10	1655	0.343461049958351	0.613479564211323	ENSG00000061987;ENSG00000070367;ENSG00000087502;ENSG00000103043;ENSG00000109072;ENSG00000124145;ENSG00000124198;ENSG00000138073;ENSG00000167671;ENSG00000185215
GO:0051179	localization	35	6369	0.344544386534629	0.613541687408691	ENSG00000061987;ENSG00000067167;ENSG00000070367;ENSG00000072803;ENSG00000082898;ENSG00000087502;ENSG00000100347;ENSG00000103043;ENSG00000108424;ENSG00000109072;ENSG00000110090;ENSG00000121680;ENSG00000121774;ENSG00000123159;ENSG00000124145;ENSG00000124198;ENSG00000124571;ENSG00000124942;ENSG00000130303;ENSG00000132383;ENSG00000138073;ENSG00000143153;ENSG00000144824;ENSG00000155393;ENSG00000159348…
GO:0003407	neural retina development	1	82	0.345058595465713	0.613541687408691	ENSG00000136518
GO:0007422	peripheral nervous system development	1	82	0.345058595465713	0.613541687408691	ENSG00000072210
GO:0035194	post-transcriptional gene silencing by RNA	1	82	0.345058595465713	0.613541687408691	ENSG00000124571
GO:0051865	protein autoubiquitination	1	82	0.345058595465713	0.613541687408691	ENSG00000198862
GO:0032269	negative regulation of cellular protein metabolic process	6	934	0.347340300298665	0.616201665295923	ENSG00000013588;ENSG00000039650;ENSG00000073050;ENSG00000109072;ENSG00000123159;ENSG00000186575
GO:0014032	neural crest cell development	1	83	0.348438027752662	0.616201665295923	ENSG00000070814
GO:0019915	lipid storage	1	83	0.348438027752662	0.616201665295923	ENSG00000110090
GO:0140056	organelle localization by membrane tethering	1	83	0.348438027752662	0.616201665295923	ENSG00000070367
GO:1904427	positive regulation of calcium ion transmembrane transport	1	83	0.348438027752662	0.616201665295923	ENSG00000143153
GO:2001021	negative regulation of response to DNA damage stimulus	1	83	0.348438027752662	0.616201665295923	ENSG00000073050
GO:0016441	posttranscriptional gene silencing	1	84	0.351800213149571	0.619913661052611	ENSG00000124571
GO:0045921	positive regulation of exocytosis	1	84	0.351800213149571	0.619913661052611	ENSG00000124145
GO:0072332	intrinsic apoptotic signaling pathway by p53 class mediator	1	84	0.351800213149571	0.619913661052611	ENSG00000132275
GO:1902369	negative regulation of RNA catabolic process	1	84	0.351800213149571	0.619913661052611	ENSG00000182872
GO:0043085	positive regulation of catalytic activity	7	1121	0.353330228046323	0.62205133421967	ENSG00000039650;ENSG00000073050;ENSG00000103043;ENSG00000124145;ENSG00000143153;ENSG00000166167;ENSG00000167114
GO:0002028	regulation of sodium ion transport	1	85	0.355145238702673	0.622796965061726	ENSG00000143153
GO:0007492	endoderm development	1	85	0.355145238702673	0.622796965061726	ENSG00000109072
GO:0045069	regulation of viral genome replication	1	85	0.355145238702673	0.622796965061726	ENSG00000130303
GO:0007163	establishment or maintenance of cell polarity	2	243	0.355495189367779	0.622796965061726	ENSG00000072803;ENSG00000144824
GO:0048762	mesenchymal cell differentiation	2	243	0.355495189367779	0.622796965061726	ENSG00000070814;ENSG00000144824
GO:0007017	microtubule-based process	6	943	0.35565736007855	0.622796965061726	ENSG00000072803;ENSG00000082898;ENSG00000108424;ENSG00000144824;ENSG00000164818;ENSG00000197102
GO:0140029	exocytic process	1	86	0.358473191023778	0.627168336880283	ENSG00000070367
GO:0010942	positive regulation of cell death	4	591	0.360810994988462	0.630152882699235	ENSG00000160208;ENSG00000167114;ENSG00000182872;ENSG00000205937
GO:0010232	vascular transport	1	87	0.361784156292429	0.630152882699235	ENSG00000167114
GO:0014812	muscle cell migration	1	87	0.361784156292429	0.630152882699235	ENSG00000109072
GO:0034243	regulation of transcription elongation from RNA polymerase II promoter	1	87	0.361784156292429	0.630152882699235	ENSG00000113649
GO:0150104	transport across blood-brain barrier	1	87	0.361784156292429	0.630152882699235	ENSG00000167114
GO:0070085	glycosylation	2	247	0.3629172720499	0.631566139214497	ENSG00000115275;ENSG00000134910
GO:0008589	regulation of smoothened signaling pathway	1	88	0.365078220258023	0.633641508723694	ENSG00000166167
GO:0014031	mesenchymal cell development	1	88	0.365078220258023	0.633641508723694	ENSG00000070814
GO:0050672	negative regulation of lymphocyte proliferation	1	88	0.365078220258023	0.633641508723694	ENSG00000124145
GO:0098657	import into cell	2	249	0.366616761285961	0.634282266806083	ENSG00000143153;ENSG00000167114
GO:0050790	regulation of catalytic activity	11	1874	0.367168111301401	0.634282266806083	ENSG00000013588;ENSG00000039650;ENSG00000073050;ENSG00000103043;ENSG00000109072;ENSG00000124145;ENSG00000143153;ENSG00000160208;ENSG00000166167;ENSG00000167114;ENSG00000186575
GO:0000281	mitotic cytokinesis	1	89	0.368355468241943	0.634282266806083	ENSG00000070367
GO:0002088	lens development in camera-type eye	1	89	0.368355468241943	0.634282266806083	ENSG00000186575
GO:0016101	diterpenoid metabolic process	1	89	0.368355468241943	0.634282266806083	ENSG00000072210
GO:0032092	positive regulation of protein binding	1	89	0.368355468241943	0.634282266806083	ENSG00000109072
GO:0032945	negative regulation of mononuclear cell proliferation	1	89	0.368355468241943	0.634282266806083	ENSG00000124145
GO:0033627	cell adhesion mediated by integrin	1	89	0.368355468241943	0.634282266806083	ENSG00000109072
GO:0048864	stem cell development	1	89	0.368355468241943	0.634282266806083	ENSG00000070814
GO:0030155	regulation of cell adhesion	5	778	0.370270548220418	0.637021109690342	ENSG00000109072;ENSG00000124145;ENSG00000136518;ENSG00000144824;ENSG00000186575
GO:1901379	regulation of potassium ion transmembrane transport	1	90	0.371615985139668	0.638775988466872	ENSG00000143153
GO:0006979	response to oxidative stress	3	425	0.373371153759946	0.641231474042671	ENSG00000039650;ENSG00000073050;ENSG00000164985
GO:0007010	cytoskeleton organization	9	1513	0.37382592906361	0.641451310097785	ENSG00000072803;ENSG00000082898;ENSG00000108424;ENSG00000124145;ENSG00000130303;ENSG00000144824;ENSG00000164818;ENSG00000186575;ENSG00000197102
GO:0016032	viral process	3	426	0.374771653290211	0.641543065558059	ENSG00000115275;ENSG00000130303;ENSG00000160208
GO:0030071	regulation of mitotic metaphase/anaphase transition	1	91	0.37485985542287	0.641543065558059	ENSG00000136518
GO:0031058	positive regulation of histone modification	1	91	0.37485985542287	0.641543065558059	ENSG00000132275
GO:0090068	positive regulation of cell cycle process	2	254	0.375829958648749	0.64264303904834	ENSG00000123159;ENSG00000197102
GO:0007029	endoplasmic reticulum organization	1	92	0.378087163141513	0.645378348910252	ENSG00000067167
GO:0042440	pigment metabolic process	1	92	0.378087163141513	0.645378348910252	ENSG00000123159
GO:0006898	receptor-mediated endocytosis	2	256	0.379500450598536	0.646362658161139	ENSG00000103043;ENSG00000109072
GO:0043122	regulation of I-kappaB kinase/NF-kappaB signaling	2	256	0.379500450598536	0.646362658161139	ENSG00000130303;ENSG00000166167
GO:0001558	regulation of cell growth	3	430	0.3803679482088	0.646362658161139	ENSG00000130303;ENSG00000132475;ENSG00000197785
GO:0034644	cellular response to UV	1	93	0.381297991925929	0.646362658161139	ENSG00000175054
GO:0042475	odontogenesis of dentin-containing tooth	1	93	0.381297991925929	0.646362658161139	ENSG00000186575
GO:0051781	positive regulation of cell division	1	93	0.381297991925929	0.646362658161139	ENSG00000123159
GO:0099072	regulation of postsynaptic membrane neurotransmitter receptor levels	1	93	0.381297991925929	0.646362658161139	ENSG00000103043
GO:2000177	regulation of neural precursor cell proliferation	1	93	0.381297991925929	0.646362658161139	ENSG00000186575
GO:0000122	negative regulation of transcription by RNA polymerase II	6	972	0.382557456279468	0.647657259647353	ENSG00000113649;ENSG00000115942;ENSG00000121774;ENSG00000122565;ENSG00000141905;ENSG00000182872
GO:0031401	positive regulation of protein modification process	6	974	0.384416084533119	0.647657259647353	ENSG00000109072;ENSG00000124145;ENSG00000132275;ENSG00000140525;ENSG00000163938;ENSG00000166167
GO:0001843	neural tube closure	1	94	0.384492424988893	0.647657259647353	ENSG00000124145
GO:0006835	dicarboxylic acid transport	1	94	0.384492424988893	0.647657259647353	ENSG00000123159
GO:0007091	metaphase/anaphase transition of mitotic cell cycle	1	94	0.384492424988893	0.647657259647353	ENSG00000136518
GO:0032465	regulation of cytokinesis	1	94	0.384492424988893	0.647657259647353	ENSG00000123159
GO:1902099	regulation of metaphase/anaphase transition of cell cycle	1	94	0.384492424988893	0.647657259647353	ENSG00000136518
GO:1901988	negative regulation of cell cycle phase transition	2	259	0.384989683285134	0.647657259647353	ENSG00000096401;ENSG00000175054
GO:0009410	response to xenobiotic stimulus	3	434	0.385954376549788	0.647657259647353	ENSG00000073050;ENSG00000110090;ENSG00000175054
GO:0044843	cell cycle G1/S phase transition	2	260	0.38681492371606	0.647657259647353	ENSG00000121774;ENSG00000136518
GO:1901987	regulation of cell cycle phase transition	3	435	0.387349327842106	0.647657259647353	ENSG00000096401;ENSG00000136518;ENSG00000175054
GO:0006637	acyl-CoA metabolic process	1	95	0.387670545127682	0.647657259647353	ENSG00000197601
GO:0006942	regulation of striated muscle contraction	1	95	0.387670545127682	0.647657259647353	ENSG00000143153
GO:0007032	endosome organization	1	95	0.387670545127682	0.647657259647353	ENSG00000124198
GO:0035082	axoneme assembly	1	95	0.387670545127682	0.647657259647353	ENSG00000164818
GO:0035383	thioester metabolic process	1	95	0.387670545127682	0.647657259647353	ENSG00000197601
GO:0060606	tube closure	1	95	0.387670545127682	0.647657259647353	ENSG00000124145
GO:0010965	regulation of mitotic sister chromatid separation	1	96	0.390832434726126	0.650172940141852	ENSG00000136518
GO:0014033	neural crest cell differentiation	1	96	0.390832434726126	0.650172940141852	ENSG00000070814
GO:0048525	negative regulation of viral process	1	96	0.390832434726126	0.650172940141852	ENSG00000130303
GO:0061337	cardiac conduction	1	96	0.390832434726126	0.650172940141852	ENSG00000143153
GO:0070664	negative regulation of leukocyte proliferation	1	96	0.390832434726126	0.650172940141852	ENSG00000124145
GO:0032787	monocarboxylic acid metabolic process	4	618	0.392454986104995	0.651730395267903	ENSG00000072210;ENSG00000110090;ENSG00000147475;ENSG00000167114
GO:0048598	embryonic morphogenesis	4	618	0.392454986104995	0.651730395267903	ENSG00000109072;ENSG00000124145;ENSG00000144824;ENSG00000186575
GO:0001738	morphogenesis of a polarized epithelium	1	97	0.393978175756652	0.651730395267903	ENSG00000070367
GO:0016575	histone deacetylation	1	97	0.393978175756652	0.651730395267903	ENSG00000132275
GO:0044784	metaphase/anaphase transition of cell cycle	1	97	0.393978175756652	0.651730395267903	ENSG00000136518
GO:2001251	negative regulation of chromosome organization	1	97	0.393978175756652	0.651730395267903	ENSG00000073050
GO:0006470	protein dephosphorylation	2	264	0.394092704627102	0.651730395267903	ENSG00000072803;ENSG00000166167
GO:0032270	positive regulation of cellular protein metabolic process	8	1355	0.394850809436678	0.652320258680064	ENSG00000072803;ENSG00000109072;ENSG00000121774;ENSG00000124145;ENSG00000132275;ENSG00000140525;ENSG00000163938;ENSG00000166167
GO:0032412	regulation of ion transmembrane transporter activity	2	265	0.395906234017355	0.652320258680064	ENSG00000124942;ENSG00000143153
GO:0010717	regulation of epithelial to mesenchymal transition	1	98	0.397107849782311	0.652320258680064	ENSG00000144824
GO:0043279	response to alkaloid	1	98	0.397107849782311	0.652320258680064	ENSG00000110090
GO:0045807	positive regulation of endocytosis	1	98	0.397107849782311	0.652320258680064	ENSG00000109072
GO:0050779	RNA destabilization	1	98	0.397107849782311	0.652320258680064	ENSG00000158545
GO:0090398	cellular senescence	1	98	0.397107849782311	0.652320258680064	ENSG00000137309
GO:0120162	positive regulation of cold-induced thermogenesis	1	98	0.397107849782311	0.652320258680064	ENSG00000197102
GO:0051924	regulation of calcium ion transport	2	266	0.397717349877455	0.652775215559736	ENSG00000124942;ENSG00000143153
GO:0048646	anatomical structure formation involved in morphogenesis	7	1174	0.398553263832358	0.653600715875455	ENSG00000070814;ENSG00000109072;ENSG00000124145;ENSG00000136518;ENSG00000144824;ENSG00000185215;ENSG00000186575
GO:0070663	regulation of leukocyte proliferation	2	267	0.399526029132381	0.654649077785362	ENSG00000124145;ENSG00000130303
GO:0051306	mitotic sister chromatid separation	1	99	0.400221537958804	0.654695732510944	ENSG00000136518
GO:0051851	modulation by host of symbiont process	1	99	0.400221537958804	0.654695732510944	ENSG00000160208
GO:0051348	negative regulation of transferase activity	2	268	0.401332249001895	0.655966032298684	ENSG00000013588;ENSG00000186575
GO:0031330	negative regulation of cellular catabolic process	2	269	0.403135986998191	0.656480785401849	ENSG00000123159;ENSG00000182872
GO:0001657	ureteric bud development	1	100	0.40331932103649	0.656480785401849	ENSG00000124145
GO:0006721	terpenoid metabolic process	1	100	0.40331932103649	0.656480785401849	ENSG00000072210
GO:0014020	primary neural tube formation	1	100	0.40331932103649	0.656480785401849	ENSG00000124145
GO:0021510	spinal cord development	1	100	0.40331932103649	0.656480785401849	ENSG00000136518
GO:0048732	gland development	3	447	0.40403056655015	0.657093622318098	ENSG00000109072;ENSG00000110090;ENSG00000166167
GO:0032760	positive regulation of tumor necrosis factor production	1	101	0.406401279362389	0.658222534148819	ENSG00000124198
GO:0033108	mitochondrial respiratory chain complex assembly	1	101	0.406401279362389	0.658222534148819	ENSG00000100347
GO:0048709	oligodendrocyte differentiation	1	101	0.406401279362389	0.658222534148819	ENSG00000109072
GO:0072163	mesonephric epithelium development	1	101	0.406401279362389	0.658222534148819	ENSG00000124145
GO:0072164	mesonephric tubule development	1	101	0.406401279362389	0.658222534148819	ENSG00000124145
GO:0006641	triglyceride metabolic process	1	102	0.409467492882172	0.661551183973419	ENSG00000110090
GO:0014013	regulation of gliogenesis	1	102	0.409467492882172	0.661551183973419	ENSG00000186575
GO:0046425	regulation of receptor signaling pathway via JAK-STAT	1	102	0.409467492882172	0.661551183973419	ENSG00000186575
GO:0044087	regulation of cellular component biogenesis	6	1002	0.410440555417483	0.66257796898398	ENSG00000124145;ENSG00000138073;ENSG00000144824;ENSG00000175054;ENSG00000186575;ENSG00000197102
GO:0002683	negative regulation of immune system process	3	452	0.410945750797177	0.662848404942365	ENSG00000075975;ENSG00000124145;ENSG00000130303
GO:0021537	telencephalon development	2	274	0.412116681984175	0.663204680394787	ENSG00000073050;ENSG00000186575
GO:0007015	actin filament organization	3	453	0.412326044824845	0.663204680394787	ENSG00000124145;ENSG00000144824;ENSG00000186575
GO:0097435	supramolecular fiber organization	5	819	0.412424875470454	0.663204680394787	ENSG00000108424;ENSG00000124145;ENSG00000144824;ENSG00000186575;ENSG00000197102
GO:0032784	regulation of DNA-templated transcription, elongation	1	103	0.412518041142147	0.663204680394787	ENSG00000113649
GO:0022898	regulation of transmembrane transporter activity	2	275	0.413905072579915	0.664890063399651	ENSG00000124942;ENSG00000143153
GO:0045833	negative regulation of lipid metabolic process	1	104	0.415553003291228	0.666991451725822	ENSG00000147475
GO:0051248	negative regulation of protein metabolic process	6	1008	0.416011929490182	0.667182530710153	ENSG00000013588;ENSG00000039650;ENSG00000073050;ENSG00000109072;ENSG00000123159;ENSG00000186575
GO:0001823	mesonephros development	1	105	0.418572458082899	0.668014418875392	ENSG00000124145
GO:0006626	protein targeting to mitochondrion	1	105	0.418572458082899	0.668014418875392	ENSG00000100347
GO:0033045	regulation of sister chromatid segregation	1	105	0.418572458082899	0.668014418875392	ENSG00000136518
GO:0043266	regulation of potassium ion transport	1	105	0.418572458082899	0.668014418875392	ENSG00000143153
GO:0046939	nucleotide phosphorylation	1	105	0.418572458082899	0.668014418875392	ENSG00000039650
GO:1903557	positive regulation of tumor necrosis factor superfamily cytokine production	1	105	0.418572458082899	0.668014418875392	ENSG00000124198
GO:0051817	modulation of process of other organism involved in symbiotic interaction	1	106	0.421576483877168	0.672262094111195	ENSG00000160208
GO:0016567	protein ubiquitination	5	830	0.423693059247751	0.675088859824135	ENSG00000072803;ENSG00000075975;ENSG00000140525;ENSG00000166167;ENSG00000198862
GO:0021549	cerebellum development	1	107	0.424565158642509	0.675382014923212	ENSG00000073050
GO:1901890	positive regulation of cell junction assembly	1	107	0.424565158642509	0.675382014923212	ENSG00000124145
GO:0001841	neural tube formation	1	108	0.427538559957797	0.676821123546093	ENSG00000124145
GO:0007631	feeding behavior	1	108	0.427538559957797	0.676821123546093	ENSG00000110090
GO:0034308	primary alcohol metabolic process	1	108	0.427538559957797	0.676821123546093	ENSG00000072210
GO:0098586	cellular response to virus	1	108	0.427538559957797	0.676821123546093	ENSG00000160208
GO:1901796	regulation of signal transduction by p53 class mediator	1	108	0.427538559957797	0.676821123546093	ENSG00000175054
GO:1904892	regulation of receptor signaling pathway via STAT	1	108	0.427538559957797	0.676821123546093	ENSG00000186575
GO:0007173	epidermal growth factor receptor signaling pathway	1	109	0.430496765014233	0.680406722804299	ENSG00000013588
GO:0031047	gene silencing by RNA	1	109	0.430496765014233	0.680406722804299	ENSG00000124571
GO:0001666	response to hypoxia	2	285	0.431641007860215	0.681666370418022	ENSG00000073050;ENSG00000143153
GO:0006508	proteolysis	10	1781	0.432934593403343	0.682859090498941	ENSG00000072803;ENSG00000075975;ENSG00000082898;ENSG00000109072;ENSG00000123159;ENSG00000147475;ENSG00000148719;ENSG00000166167;ENSG00000167671;ENSG00000198862
GO:0006368	transcription elongation from RNA polymerase II promoter	1	110	0.43343985061726	0.682859090498941	ENSG00000113649
GO:1904659	glucose transmembrane transport	1	110	0.43343985061726	0.682859090498941	ENSG00000167114
GO:0072089	stem cell proliferation	1	111	0.436367893188468	0.686370331994361	ENSG00000186575
GO:1905818	regulation of chromosome separation	1	111	0.436367893188468	0.686370331994361	ENSG00000136518
GO:0072659	protein localization to plasma membrane	2	288	0.436907606076558	0.686669039814478	ENSG00000070367;ENSG00000143153
GO:0007249	I-kappaB kinase/NF-kappaB signaling	2	289	0.438657414283912	0.688195164956571	ENSG00000130303;ENSG00000166167
GO:0007568	aging	2	289	0.438657414283912	0.688195164956571	ENSG00000137309;ENSG00000175054
GO:0019395	fatty acid oxidation	1	112	0.43928096876749	0.688195164956571	ENSG00000110090
GO:0045445	myoblast differentiation	1	112	0.43928096876749	0.688195164956571	ENSG00000136518
GO:0009063	cellular amino acid catabolic process	1	113	0.442179153013893	0.691376684502168	ENSG00000137992
GO:0018958	phenol-containing compound metabolic process	1	113	0.442179153013893	0.691376684502168	ENSG00000123159
GO:0051301	cell division	4	661	0.442368372763486	0.691376684502168	ENSG00000070367;ENSG00000123159;ENSG00000163938;ENSG00000197102
GO:0022407	regulation of cell-cell adhesion	3	476	0.443785993684666	0.692650993254185	ENSG00000124145;ENSG00000136518;ENSG00000186575
GO:0032409	regulation of transporter activity	2	292	0.443889429197027	0.692650993254185	ENSG00000124942;ENSG00000143153
GO:0008645	hexose transmembrane transport	1	114	0.44506252120905	0.693500044129759	ENSG00000167114
GO:0045785	positive regulation of cell adhesion	3	477	0.445140120022158	0.693500044129759	ENSG00000109072;ENSG00000124145;ENSG00000136518
GO:0051607	defense response to virus	2	295	0.44909498812183	0.698552663774289	ENSG00000130303;ENSG00000197785
GO:0140546	defense response to symbiont	2	295	0.44909498812183	0.698552663774289	ENSG00000130303;ENSG00000197785
GO:0032414	positive regulation of ion transmembrane transporter activity	1	116	0.450785108691379	0.70007212686802	ENSG00000143153
GO:0045582	positive regulation of T cell differentiation	1	116	0.450785108691379	0.70007212686802	ENSG00000136518
GO:0031667	response to nutrient levels	3	483	0.453238468110322	0.700502129242229	ENSG00000110090;ENSG00000132275;ENSG00000167114
GO:0002367	cytokine production involved in immune response	1	117	0.453624476667125	0.700502129242229	ENSG00000130303
GO:0002718	regulation of cytokine production involved in immune response	1	117	0.453624476667125	0.700502129242229	ENSG00000130303
GO:0006476	protein deacetylation	1	117	0.453624476667125	0.700502129242229	ENSG00000132275
GO:0015749	monosaccharide transmembrane transport	1	117	0.453624476667125	0.700502129242229	ENSG00000167114
GO:0022037	metencephalon development	1	117	0.453624476667125	0.700502129242229	ENSG00000073050
GO:0030004	cellular monovalent inorganic cation homeostasis	1	117	0.453624476667125	0.700502129242229	ENSG00000143153
GO:0036293	response to decreased oxygen levels	2	298	0.454273668122953	0.700502129242229	ENSG00000073050;ENSG00000143153
GO:0046942	carboxylic acid transport	2	298	0.454273668122953	0.700502129242229	ENSG00000123159;ENSG00000167114
GO:0001824	blastocyst development	1	118	0.456449325972465	0.701652331154228	ENSG00000136518
GO:0007006	mitochondrial membrane organization	1	118	0.456449325972465	0.701652331154228	ENSG00000100347
GO:0034440	lipid oxidation	1	118	0.456449325972465	0.701652331154228	ENSG00000110090
GO:0090100	positive regulation of transmembrane receptor protein serine/threonine kinase signaling pathway	1	118	0.456449325972465	0.701652331154228	ENSG00000123159
GO:0018193	peptidyl-amino acid modification	7	1243	0.45746785008783	0.702123714984737	ENSG00000013588;ENSG00000109072;ENSG00000134910;ENSG00000136518;ENSG00000163938;ENSG00000175054;ENSG00000186575
GO:0070647	protein modification by small protein conjugation or removal	6	1053	0.457591304747949	0.702123714984737	ENSG00000072803;ENSG00000075975;ENSG00000140525;ENSG00000163938;ENSG00000166167;ENSG00000198862
GO:0031123	RNA 3'-end processing	1	119	0.459259730025676	0.702123714984737	ENSG00000164944
GO:0035967	cellular response to topologically incorrect protein	1	119	0.459259730025676	0.702123714984737	ENSG00000148719
GO:0061640	cytoskeleton-dependent cytokinesis	1	119	0.459259730025676	0.702123714984737	ENSG00000070367
GO:0098659	inorganic cation import across plasma membrane	1	119	0.459259730025676	0.702123714984737	ENSG00000143153
GO:0099587	inorganic ion import across plasma membrane	1	119	0.459259730025676	0.702123714984737	ENSG00000143153
GO:0002698	negative regulation of immune effector process	1	120	0.462055761877921	0.705299736054711	ENSG00000130303
GO:0034219	carbohydrate transmembrane transport	1	120	0.462055761877921	0.705299736054711	ENSG00000167114
GO:0010948	negative regulation of cell cycle process	2	303	0.462843981290501	0.705953951261269	ENSG00000096401;ENSG00000175054
GO:0048585	negative regulation of response to stimulus	9	1634	0.464731668781842	0.707894492741798	ENSG00000013588;ENSG00000072803;ENSG00000073050;ENSG00000075975;ENSG00000109072;ENSG00000144824;ENSG00000166167;ENSG00000167114;ENSG00000186575
GO:0090630	activation of GTPase activity	1	121	0.464837494215068	0.707894492741798	ENSG00000167114
GO:0000280	nuclear division	3	492	0.465297211560855	0.708045291700743	ENSG00000108424;ENSG00000136518;ENSG00000198824
GO:0006720	isoprenoid metabolic process	1	122	0.467604999359492	0.709357506756323	ENSG00000072210
GO:0033865	nucleoside bisphosphate metabolic process	1	122	0.467604999359492	0.709357506756323	ENSG00000197601
GO:0033875	ribonucleoside bisphosphate metabolic process	1	122	0.467604999359492	0.709357506756323	ENSG00000197601
GO:0034032	purine nucleoside bisphosphate metabolic process	1	122	0.467604999359492	0.709357506756323	ENSG00000197601
GO:0006839	mitochondrial transport	2	307	0.46964448497349	0.71190125405634	ENSG00000100347;ENSG00000110090
GO:0051053	negative regulation of DNA metabolic process	1	123	0.470358349271874	0.712433209583865	ENSG00000073050
GO:0051056	regulation of small GTPase mediated signal transduction	2	309	0.473025863146003	0.714927343595476	ENSG00000108829;ENSG00000124198
GO:0010927	cellular component assembly involved in morphogenesis	1	124	0.473097615552992	0.714927343595476	ENSG00000144824
GO:0072655	establishment of protein localization to mitochondrion	1	124	0.473097615552992	0.714927343595476	ENSG00000100347
GO:0060485	mesenchyme development	2	310	0.474711789695535	0.716814802440258	ENSG00000070814;ENSG00000144824
GO:0051247	positive regulation of protein metabolic process	8	1457	0.476073354829488	0.717661298986191	ENSG00000072803;ENSG00000109072;ENSG00000121774;ENSG00000124145;ENSG00000132275;ENSG00000140525;ENSG00000163938;ENSG00000166167
GO:0001578	microtubule bundle formation	1	126	0.478534181835675	0.717661298986191	ENSG00000164818
GO:0008286	insulin receptor signaling pathway	1	126	0.478534181835675	0.717661298986191	ENSG00000167114
GO:0019079	viral genome replication	1	126	0.478534181835675	0.717661298986191	ENSG00000130303
GO:0022612	gland morphogenesis	1	126	0.478534181835675	0.717661298986191	ENSG00000166167
GO:0031623	receptor internalization	1	126	0.478534181835675	0.717661298986191	ENSG00000103043
GO:0035821	modulation of process of other organism	1	126	0.478534181835675	0.717661298986191	ENSG00000160208
GO:0038127	ERBB signaling pathway	1	126	0.478534181835675	0.717661298986191	ENSG00000013588
GO:0016049	cell growth	3	502	0.478562730704495	0.717661298986191	ENSG00000130303;ENSG00000132475;ENSG00000197785
GO:0015718	monocarboxylic acid transport	1	127	0.481231623255238	0.719640653789712	ENSG00000167114
GO:0032411	positive regulation of transporter activity	1	127	0.481231623255238	0.719640653789712	ENSG00000143153
GO:0050868	negative regulation of T cell activation	1	127	0.481231623255238	0.719640653789712	ENSG00000124145
GO:0009101	glycoprotein biosynthetic process	2	314	0.481423464824292	0.719640653789712	ENSG00000115275;ENSG00000134910
GO:0007264	small GTPase mediated signal transduction	3	506	0.483827630775502	0.719640653789712	ENSG00000108424;ENSG00000108829;ENSG00000124198
GO:0000956	nuclear-transcribed mRNA catabolic process	1	128	0.483915263883046	0.719640653789712	ENSG00000205937
GO:0007041	lysosomal transport	1	128	0.483915263883046	0.719640653789712	ENSG00000167671
GO:0035601	protein deacylation	1	128	0.483915263883046	0.719640653789712	ENSG00000132275
GO:0042177	negative regulation of protein catabolic process	1	128	0.483915263883046	0.719640653789712	ENSG00000123159
GO:0045471	response to ethanol	1	128	0.483915263883046	0.719640653789712	ENSG00000110090
GO:0071482	cellular response to light stimulus	1	128	0.483915263883046	0.719640653789712	ENSG00000175054
GO:0090287	regulation of cellular response to growth factor stimulus	2	316	0.484759921640731	0.720351041771956	ENSG00000109072;ENSG00000123159
GO:0051028	mRNA transport	1	129	0.486585173546869	0.722516411250003	ENSG00000082898
GO:0044267	cellular protein metabolic process	25	4763	0.489235753828482	0.722730871428039	ENSG00000013588;ENSG00000039650;ENSG00000070814;ENSG00000072803;ENSG00000073050;ENSG00000075975;ENSG00000082898;ENSG00000109072;ENSG00000115275;ENSG00000121774;ENSG00000123159;ENSG00000124145;ENSG00000132275;ENSG00000134910;ENSG00000136261;ENSG00000136518;ENSG00000140525;ENSG00000147475;ENSG00000148719;ENSG00000163938;ENSG00000166167;ENSG00000167671;ENSG00000175054;ENSG00000186575;ENSG00000198862
GO:0001838	embryonic epithelial tube formation	1	130	0.489241421725119	0.722730871428039	ENSG00000124145
GO:0006334	nucleosome assembly	1	130	0.489241421725119	0.722730871428039	ENSG00000132475
GO:0006639	acylglycerol metabolic process	1	130	0.489241421725119	0.722730871428039	ENSG00000110090
GO:0051983	regulation of chromosome segregation	1	130	0.489241421725119	0.722730871428039	ENSG00000136518
GO:0070585	protein localization to mitochondrion	1	130	0.489241421725119	0.722730871428039	ENSG00000100347
GO:0045861	negative regulation of proteolysis	2	319	0.489740131578485	0.722730871428039	ENSG00000109072;ENSG00000123159
GO:0007417	central nervous system development	6	1089	0.490402515826773	0.722730871428039	ENSG00000072210;ENSG00000072803;ENSG00000073050;ENSG00000109072;ENSG00000136518;ENSG00000186575
GO:0042063	gliogenesis	2	320	0.49139363243496	0.722730871428039	ENSG00000109072;ENSG00000186575
GO:0006820	anion transport	3	512	0.491678895231657	0.722730871428039	ENSG00000123159;ENSG00000159348;ENSG00000167114
GO:0000018	regulation of DNA recombination	1	131	0.491884077548579	0.722730871428039	ENSG00000136518
GO:0006638	neutral lipid metabolic process	1	131	0.491884077548579	0.722730871428039	ENSG00000110090
GO:0045621	positive regulation of lymphocyte differentiation	1	131	0.491884077548579	0.722730871428039	ENSG00000136518
GO:0051928	positive regulation of calcium ion transport	1	131	0.491884077548579	0.722730871428039	ENSG00000143153
GO:0009991	response to extracellular stimulus	3	513	0.492981950522578	0.723756978750722	ENSG00000110090;ENSG00000132275;ENSG00000167114
GO:0006412	translation	4	706	0.493319835745525	0.723756978750722	ENSG00000070814;ENSG00000121774;ENSG00000136261;ENSG00000198862
GO:0098732	macromolecule deacylation	1	132	0.494513209802123	0.724684986389536	ENSG00000132275
GO:0001933	negative regulation of protein phosphorylation	2	322	0.494690719185929	0.724684986389536	ENSG00000013588;ENSG00000186575
GO:0008285	negative regulation of cell population proliferation	4	709	0.496653687146101	0.726629936736095	ENSG00000124145;ENSG00000137309;ENSG00000182872;ENSG00000186575
GO:0006661	phosphatidylinositol biosynthetic process	1	133	0.497128886926427	0.726629936736095	ENSG00000103043
GO:0051702	biological process involved in interaction with symbiont	1	133	0.497128886926427	0.726629936736095	ENSG00000160208
GO:0030198	extracellular matrix organization	2	324	0.497974520403641	0.727324392524067	ENSG00000109072;ENSG00000144824
GO:0043062	extracellular structure organization	2	325	0.499611415036455	0.72863091212226	ENSG00000109072;ENSG00000144824
GO:0070482	response to oxygen levels	2	325	0.499611415036455	0.72863091212226	ENSG00000073050;ENSG00000143153
GO:1902532	negative regulation of intracellular signal transduction	3	519	0.500766583452258	0.729773424882541	ENSG00000072803;ENSG00000075975;ENSG00000186575
GO:0007498	mesoderm development	1	135	0.502320147839235	0.730952149895047	ENSG00000186575
GO:0051304	chromosome separation	1	135	0.502320147839235	0.730952149895047	ENSG00000136518
GO:0045229	external encapsulating structure organization	2	327	0.502875146142299	0.731217712501728	ENSG00000109072;ENSG00000144824
GO:0050852	T cell receptor signaling pathway	1	136	0.504895866803383	0.733069960454912	ENSG00000121774
GO:0060048	cardiac muscle contraction	1	136	0.504895866803383	0.733069960454912	ENSG00000143153
GO:0007098	centrosome cycle	1	137	0.507458400992946	0.73503270363388	ENSG00000082898
GO:0042476	odontogenesis	1	137	0.507458400992946	0.73503270363388	ENSG00000186575
GO:1904019	epithelial cell apoptotic process	1	137	0.507458400992946	0.73503270363388	ENSG00000070367
GO:0007281	germ cell development	2	330	0.507745464150556	0.73503270363388	ENSG00000072803;ENSG00000165209
GO:0070588	calcium ion transmembrane transport	2	331	0.509362128213434	0.736136283140668	ENSG00000124942;ENSG00000143153
GO:0006986	response to unfolded protein	1	138	0.510007817152985	0.736136283140668	ENSG00000067167
GO:0016571	histone methylation	1	138	0.510007817152985	0.736136283140668	ENSG00000132275
GO:1903038	negative regulation of leukocyte cell-cell adhesion	1	138	0.510007817152985	0.736136283140668	ENSG00000124145
GO:0044093	positive regulation of molecular function	8	1502	0.511308133558873	0.73747087889498	ENSG00000039650;ENSG00000073050;ENSG00000103043;ENSG00000109072;ENSG00000124145;ENSG00000143153;ENSG00000166167;ENSG00000167114
GO:0043549	regulation of kinase activity	4	723	0.51209180522485	0.738058894020837	ENSG00000013588;ENSG00000103043;ENSG00000124145;ENSG00000186575
GO:0030879	mammary gland development	1	139	0.512544181694457	0.738168913181379	ENSG00000166167
GO:0051050	positive regulation of transport	5	921	0.514898871277646	0.740173954352847	ENSG00000109072;ENSG00000121774;ENSG00000124145;ENSG00000143153;ENSG00000197102
GO:0017015	regulation of transforming growth factor beta receptor signaling pathway	1	140	0.515067560695868	0.740173954352847	ENSG00000123159
GO:1900180	regulation of protein localization to nucleus	1	140	0.515067560695868	0.740173954352847	ENSG00000186575
GO:0048660	regulation of smooth muscle cell proliferation	1	141	0.517578019904918	0.742684482398857	ENSG00000182872
GO:0062013	positive regulation of small molecule metabolic process	1	141	0.517578019904918	0.742684482398857	ENSG00000110090
GO:0006915	apoptotic process	10	1901	0.517949595722891	0.742684482398857	ENSG00000070367;ENSG00000119777;ENSG00000132275;ENSG00000136518;ENSG00000160208;ENSG00000167114;ENSG00000182872;ENSG00000186575;ENSG00000197785;ENSG00000205937
GO:0009895	negative regulation of catabolic process	2	337	0.51899040815812	0.743633701616342	ENSG00000123159;ENSG00000182872
GO:0045727	positive regulation of translation	1	142	0.520075624740137	0.743862323636123	ENSG00000121774
GO:0030334	regulation of cell migration	5	927	0.520730721873176	0.743862323636123	ENSG00000109072;ENSG00000124145;ENSG00000130303;ENSG00000144824;ENSG00000186575
GO:0030036	actin cytoskeleton organization	4	731	0.520820692068747	0.743862323636123	ENSG00000124145;ENSG00000130303;ENSG00000144824;ENSG00000186575
GO:0060562	epithelial tube morphogenesis	2	339	0.522172337540988	0.743862323636123	ENSG00000124145;ENSG00000166167
GO:1903827	regulation of cellular protein localization	3	536	0.522497014337705	0.743862323636123	ENSG00000082898;ENSG00000163938;ENSG00000186575
GO:0000086	G2/M transition of mitotic cell cycle	1	143	0.522560440292518	0.743862323636123	ENSG00000121774
GO:0010212	response to ionizing radiation	1	143	0.522560440292518	0.743862323636123	ENSG00000175054
GO:0072175	epithelial tube formation	1	143	0.522560440292518	0.743862323636123	ENSG00000124145
GO:1903844	regulation of cellular response to transforming growth factor beta stimulus	1	143	0.522560440292518	0.743862323636123	ENSG00000123159
GO:0001508	action potential	1	144	0.525032531327134	0.746478219865041	ENSG00000143153
GO:0043043	peptide biosynthetic process	4	735	0.525158645763434	0.746478219865041	ENSG00000070814;ENSG00000121774;ENSG00000136261;ENSG00000198862
GO:0048285	organelle fission	3	539	0.526279845205204	0.747530633963687	ENSG00000108424;ENSG00000136518;ENSG00000198824
GO:0034341	response to interferon-gamma	1	145	0.527491962284755	0.748169596795502	ENSG00000130303
GO:0048659	smooth muscle cell proliferation	1	145	0.527491962284755	0.748169596795502	ENSG00000182872
GO:0006865	amino acid transport	1	146	0.529938797283452	0.751097371167809	ENSG00000123159
GO:0019752	carboxylic acid metabolic process	5	939	0.532308648178219	0.75237465481349	ENSG00000072210;ENSG00000110090;ENSG00000137992;ENSG00000147475;ENSG00000167114
GO:0031056	regulation of histone modification	1	147	0.532373100120192	0.75237465481349	ENSG00000132275
GO:0120161	regulation of cold-induced thermogenesis	1	147	0.532373100120192	0.75237465481349	ENSG00000197102
GO:1903900	regulation of viral life cycle	1	147	0.532373100120192	0.75237465481349	ENSG00000130303
GO:0045787	positive regulation of cell cycle	2	346	0.533199732563855	0.753000773397732	ENSG00000123159;ENSG00000197102
GO:0006997	nucleus organization	1	148	0.534794934272435	0.753167229226363	ENSG00000132275
GO:0050768	negative regulation of neurogenesis	1	148	0.534794934272435	0.753167229226363	ENSG00000186575
GO:0106106	cold-induced thermogenesis	1	148	0.534794934272435	0.753167229226363	ENSG00000197102
GO:0080135	regulation of cellular response to stress	4	744	0.534852326816888	0.753167229226363	ENSG00000039650;ENSG00000073050;ENSG00000136518;ENSG00000175054
GO:0070661	leukocyte proliferation	2	348	0.536318966014878	0.75469113282237	ENSG00000124145;ENSG00000130303
GO:0072073	kidney epithelium development	1	149	0.537204362899709	0.755395533217858	ENSG00000124145
GO:0009628	response to abiotic stimulus	6	1144	0.539293875704781	0.756598317202218	ENSG00000039650;ENSG00000073050;ENSG00000143153;ENSG00000164985;ENSG00000165209;ENSG00000175054
GO:0009790	embryo development	6	1144	0.539293875704781	0.756598317202218	ENSG00000070814;ENSG00000109072;ENSG00000124145;ENSG00000136518;ENSG00000144824;ENSG00000186575
GO:0007224	smoothened signaling pathway	1	150	0.539601448845189	0.756598317202218	ENSG00000166167
GO:0050728	negative regulation of inflammatory response	1	150	0.539601448845189	0.756598317202218	ENSG00000075975
GO:0043010	camera-type eye development	2	351	0.540971436050128	0.757977822245826	ENSG00000136518;ENSG00000186575
GO:0045834	positive regulation of lipid metabolic process	1	151	0.541986254637259	0.758858072648316	ENSG00000110090
GO:1990778	protein localization to cell periphery	2	352	0.542515203797015	0.759057266609794	ENSG00000070367;ENSG00000143153
GO:1905039	carboxylic acid transmembrane transport	1	152	0.544358842491076	0.761094307556967	ENSG00000110090
GO:0008643	carbohydrate transport	1	153	0.546719274310119	0.762764701827125	ENSG00000167114
GO:0010951	negative regulation of endopeptidase activity	1	153	0.546719274310119	0.762764701827125	ENSG00000109072
GO:1903825	organic acid transmembrane transport	1	153	0.546719274310119	0.762764701827125	ENSG00000110090
GO:0009411	response to UV	1	154	0.549067611687732	0.764953670506046	ENSG00000175054
GO:0051961	negative regulation of nervous system development	1	154	0.549067611687732	0.764953670506046	ENSG00000186575
GO:0043436	oxoacid metabolic process	5	961	0.553217943676353	0.76910438830983	ENSG00000072210;ENSG00000110090;ENSG00000137992;ENSG00000147475;ENSG00000167114
GO:0016311	dephosphorylation	2	359	0.55322231089836	0.76910438830983	ENSG00000072803;ENSG00000166167
GO:0045862	positive regulation of proteolysis	2	359	0.55322231089836	0.76910438830983	ENSG00000072803;ENSG00000166167
GO:0035148	tube formation	1	156	0.553728247950587	0.769209184099577	ENSG00000124145
GO:0070925	organelle assembly	5	963	0.555097368156974	0.769209184099577	ENSG00000070367;ENSG00000108424;ENSG00000124145;ENSG00000164818;ENSG00000197102
GO:0006633	fatty acid biosynthetic process	1	157	0.556040668485634	0.769209184099577	ENSG00000147475
GO:0016331	morphogenesis of embryonic epithelium	1	157	0.556040668485634	0.769209184099577	ENSG00000124145
GO:0048754	branching morphogenesis of an epithelial tube	1	157	0.556040668485634	0.769209184099577	ENSG00000166167
GO:0061351	neural precursor cell proliferation	1	157	0.556040668485634	0.769209184099577	ENSG00000186575
GO:1990542	mitochondrial transmembrane transport	1	157	0.556040668485634	0.769209184099577	ENSG00000110090
GO:0012501	programmed cell death	10	1958	0.557180454926608	0.770243121845726	ENSG00000070367;ENSG00000119777;ENSG00000132275;ENSG00000136518;ENSG00000160208;ENSG00000167114;ENSG00000182872;ENSG00000186575;ENSG00000197785;ENSG00000205937
GO:0007584	response to nutrient	1	159	0.560630016204948	0.773018564473716	ENSG00000167114
GO:0016573	histone acetylation	1	159	0.560630016204948	0.773018564473716	ENSG00000136518
GO:0044839	cell cycle G2/M phase transition	1	159	0.560630016204948	0.773018564473716	ENSG00000121774
GO:1903037	regulation of leukocyte cell-cell adhesion	2	364	0.560763339689542	0.773018564473716	ENSG00000124145;ENSG00000136518
GO:0009306	protein secretion	2	365	0.562260806316651	0.773706763550062	ENSG00000110090;ENSG00000138073
GO:0042326	negative regulation of phosphorylation	2	365	0.562260806316651	0.773706763550062	ENSG00000013588;ENSG00000186575
GO:1904064	positive regulation of cation transmembrane transport	1	160	0.562907063219319	0.773706763550062	ENSG00000143153
GO:0035592	establishment of protein localization to extracellular region	2	366	0.563754685562505	0.773706763550062	ENSG00000110090;ENSG00000138073
GO:0030902	hindbrain development	1	161	0.565172438390013	0.773706763550062	ENSG00000073050
GO:0046488	phosphatidylinositol metabolic process	1	161	0.565172438390013	0.773706763550062	ENSG00000103043
GO:0050905	neuromuscular process	1	161	0.565172438390013	0.773706763550062	ENSG00000073050
GO:0051100	negative regulation of binding	1	161	0.565172438390013	0.773706763550062	ENSG00000095564
GO:1990845	adaptive thermogenesis	1	161	0.565172438390013	0.773706763550062	ENSG00000197102
GO:0010639	negative regulation of organelle organization	2	367	0.56524497439205	0.773706763550062	ENSG00000073050;ENSG00000144824
GO:0044283	small molecule biosynthetic process	3	571	0.565598168973173	0.773706763550062	ENSG00000147155;ENSG00000147475;ENSG00000172893
GO:0010469	regulation of signaling receptor activity	1	163	0.569668409571579	0.775526942987517	ENSG00000013588
GO:0032640	tumor necrosis factor production	1	163	0.569668409571579	0.775526942987517	ENSG00000124198
GO:0032680	regulation of tumor necrosis factor production	1	163	0.569668409571579	0.775526942987517	ENSG00000124198
GO:0046434	organophosphate catabolic process	1	163	0.569668409571579	0.775526942987517	ENSG00000032444
GO:0051250	negative regulation of lymphocyte activation	1	163	0.569668409571579	0.775526942987517	ENSG00000124145
GO:0051098	regulation of binding	2	370	0.569694269886908	0.775526942987517	ENSG00000095564;ENSG00000109072
GO:1904062	regulation of cation transmembrane transport	2	370	0.569694269886908	0.775526942987517	ENSG00000124942;ENSG00000143153
GO:0006082	organic acid metabolic process	5	980	0.570920623527259	0.77599058456651	ENSG00000072210;ENSG00000110090;ENSG00000137992;ENSG00000147475;ENSG00000167114
GO:0050863	regulation of T cell activation	2	372	0.572642464690611	0.77599058456651	ENSG00000124145;ENSG00000136518
GO:0071692	protein localization to extracellular region	2	373	0.574111154154908	0.77599058456651	ENSG00000110090;ENSG00000138073
GO:0060041	retina development in camera-type eye	1	165	0.574118399535119	0.77599058456651	ENSG00000136518
GO:0070665	positive regulation of leukocyte proliferation	1	165	0.574118399535119	0.77599058456651	ENSG00000130303
GO:0140053	mitochondrial gene expression	1	165	0.574118399535119	0.77599058456651	ENSG00000136270
GO:2000045	regulation of G1/S transition of mitotic cell cycle	1	165	0.574118399535119	0.77599058456651	ENSG00000136518
GO:2000145	regulation of cell motility	5	985	0.575521373400147	0.77599058456651	ENSG00000109072;ENSG00000124145;ENSG00000130303;ENSG00000144824;ENSG00000186575
GO:0060271	cilium assembly	2	374	0.575576235367719	0.77599058456651	ENSG00000070367;ENSG00000164818
GO:0007276	gamete generation	4	783	0.575714232280889	0.77599058456651	ENSG00000072803;ENSG00000075975;ENSG00000121774;ENSG00000165209
GO:0007034	vacuolar transport	1	166	0.576326297082108	0.77599058456651	ENSG00000167671
GO:0018393	internal peptidyl-lysine acetylation	1	166	0.576326297082108	0.77599058456651	ENSG00000136518
GO:0035637	multicellular organismal signaling	1	166	0.576326297082108	0.77599058456651	ENSG00000143153
GO:0051494	negative regulation of cytoskeleton organization	1	166	0.576326297082108	0.77599058456651	ENSG00000144824
GO:0043087	regulation of GTPase activity	2	375	0.577037706254626	0.77599058456651	ENSG00000160208;ENSG00000167114
GO:0065009	regulation of molecular function	13	2583	0.577073157637537	0.77599058456651	ENSG00000013588;ENSG00000039650;ENSG00000073050;ENSG00000095564;ENSG00000103043;ENSG00000109072;ENSG00000124145;ENSG00000124942;ENSG00000143153;ENSG00000160208;ENSG00000166167;ENSG00000167114;ENSG00000186575
GO:0007259	receptor signaling pathway via JAK-STAT	1	167	0.578522873367747	0.77599058456651	ENSG00000186575
GO:0030307	positive regulation of cell growth	1	167	0.578522873367747	0.77599058456651	ENSG00000132475
GO:0050792	regulation of viral process	1	167	0.578522873367747	0.77599058456651	ENSG00000130303
GO:0006475	internal protein amino acid acetylation	1	168	0.580708185801428	0.77599058456651	ENSG00000136518
GO:0006937	regulation of muscle contraction	1	168	0.580708185801428	0.77599058456651	ENSG00000143153
GO:0021915	neural tube development	1	168	0.580708185801428	0.77599058456651	ENSG00000124145
GO:0034250	positive regulation of cellular amide metabolic process	1	168	0.580708185801428	0.77599058456651	ENSG00000121774
GO:0055067	monovalent inorganic cation homeostasis	1	168	0.580708185801428	0.77599058456651	ENSG00000143153
GO:0071706	tumor necrosis factor superfamily cytokine production	1	168	0.580708185801428	0.77599058456651	ENSG00000124198
GO:1902904	negative regulation of supramolecular fiber organization	1	168	0.580708185801428	0.77599058456651	ENSG00000144824
GO:1903555	regulation of tumor necrosis factor superfamily cytokine production	1	168	0.580708185801428	0.77599058456651	ENSG00000124198
GO:0050796	regulation of insulin secretion	1	169	0.58288229150468	0.778365944369855	ENSG00000110090
GO:0080134	regulation of response to stress	7	1398	0.58427112032931	0.779663150356158	ENSG00000039650;ENSG00000073050;ENSG00000075975;ENSG00000109072;ENSG00000136518;ENSG00000144824;ENSG00000175054
GO:0016482	cytosolic transport	1	170	0.585045247312593	0.779663150356158	ENSG00000061987
GO:0043409	negative regulation of MAPK cascade	1	170	0.585045247312593	0.779663150356158	ENSG00000186575
GO:0018205	peptidyl-lysine modification	2	381	0.585730612916754	0.780046942439341	ENSG00000136518;ENSG00000163938
GO:0032879	regulation of localization	14	2798	0.586925713360909	0.781108593442349	ENSG00000082898;ENSG00000103043;ENSG00000109072;ENSG00000110090;ENSG00000121774;ENSG00000124145;ENSG00000124942;ENSG00000130303;ENSG00000138073;ENSG00000143153;ENSG00000144824;ENSG00000163938;ENSG00000186575;ENSG00000197102
GO:0097696	receptor signaling pathway via STAT	1	173	0.59146777944842	0.786620088792174	ENSG00000186575
GO:0007009	plasma membrane organization	1	174	0.593586698346693	0.788903648513581	ENSG00000124942
GO:0007423	sensory organ development	3	596	0.594929011986601	0.790100533045047	ENSG00000124145;ENSG00000136518;ENSG00000186575
GO:0006575	cellular modified amino acid metabolic process	1	175	0.595694747277977	0.790100533045047	ENSG00000110090
GO:0009267	cellular response to starvation	1	175	0.595694747277977	0.790100533045047	ENSG00000132275
GO:0140694	non-membrane-bounded organelle assembly	2	389	0.597118319765666	0.791278259922635	ENSG00000108424;ENSG00000197102
GO:0034767	positive regulation of ion transmembrane transport	1	176	0.597791981388318	0.791278259922635	ENSG00000143153
GO:0043433	negative regulation of DNA-binding transcription factor activity	1	176	0.597791981388318	0.791278259922635	ENSG00000166167
GO:0018394	peptidyl-lysine acetylation	1	177	0.599878455547117	0.793504992074792	ENSG00000136518
GO:0006941	striated muscle contraction	1	178	0.601954224348509	0.794644345928799	ENSG00000143153
GO:0035725	sodium ion transmembrane transport	1	178	0.601954224348509	0.794644345928799	ENSG00000143153
GO:0051099	positive regulation of binding	1	178	0.601954224348509	0.794644345928799	ENSG00000109072
GO:0009100	glycoprotein metabolic process	2	393	0.602725117961399	0.795127289353647	ENSG00000115275;ENSG00000134910
GO:0060429	epithelium development	6	1220	0.603463784590547	0.795567098153958	ENSG00000070367;ENSG00000110090;ENSG00000124145;ENSG00000144824;ENSG00000166167;ENSG00000186575
GO:0001659	temperature homeostasis	1	179	0.604019342112722	0.795765079575351	ENSG00000197102
GO:0010256	endomembrane system organization	3	605	0.605176373950129	0.796754676099332	ENSG00000067167;ENSG00000124198;ENSG00000124942
GO:0045580	regulation of T cell differentiation	1	180	0.606073862887437	0.797401469737292	ENSG00000136518
GO:0007283	spermatogenesis	3	607	0.607430727994444	0.798651385835963	ENSG00000075975;ENSG00000121774;ENSG00000165209
GO:0050731	positive regulation of peptidyl-tyrosine phosphorylation	1	181	0.608117840449146	0.799019625703931	ENSG00000109072
GO:0090407	organophosphate biosynthetic process	3	609	0.609676730194802	0.800007289800942	ENSG00000103043;ENSG00000134255;ENSG00000197601
GO:0030029	actin filament-based process	4	817	0.609684618207952	0.800007289800942	ENSG00000124145;ENSG00000130303;ENSG00000144824;ENSG00000186575
GO:0042129	regulation of T cell proliferation	1	182	0.610151328304488	0.800084874723921	ENSG00000124145
GO:0001654	eye development	2	399	0.611026448007083	0.800697541680843	ENSG00000136518;ENSG00000186575
GO:1902107	positive regulation of leukocyte differentiation	1	183	0.612174379691594	0.801132204889732	ENSG00000136518
GO:1903708	positive regulation of hemopoiesis	1	183	0.612174379691594	0.801132204889732	ENSG00000136518
GO:0007219	Notch signaling pathway	1	184	0.614187047581418	0.803230629182094	ENSG00000138442
GO:0007159	leukocyte cell-cell adhesion	2	402	0.61512813647114	0.803390906116333	ENSG00000124145;ENSG00000136518
GO:0030900	forebrain development	2	402	0.61512813647114	0.803390906116333	ENSG00000073050;ENSG00000186575
GO:0040012	regulation of locomotion	5	1030	0.615767681164867	0.80356319224655	ENSG00000109072;ENSG00000124145;ENSG00000130303;ENSG00000144824;ENSG00000186575
GO:0044782	cilium organization	2	403	0.616488113868214	0.80356319224655	ENSG00000070367;ENSG00000164818
GO:0150063	visual system development	2	403	0.616488113868214	0.80356319224655	ENSG00000136518;ENSG00000186575
GO:0006479	protein methylation	1	186	0.618181443425095	0.803617675583189	ENSG00000132275
GO:0008213	protein alkylation	1	186	0.618181443425095	0.803617675583189	ENSG00000132275
GO:0010721	negative regulation of cell development	1	186	0.618181443425095	0.803617675583189	ENSG00000186575
GO:2001257	regulation of cation channel activity	1	186	0.618181443425095	0.803617675583189	ENSG00000124942
GO:0045859	regulation of protein kinase activity	3	617	0.61857682516872	0.803617675583189	ENSG00000013588;ENSG00000124145;ENSG00000186575
GO:0002700	regulation of production of molecular mediator of immune response	1	187	0.620163275996868	0.805145840464188	ENSG00000130303
GO:0010959	regulation of metal ion transport	2	407	0.621891786010979	0.806638623547007	ENSG00000124942;ENSG00000143153
GO:0061138	morphogenesis of a branching epithelium	1	188	0.622134934309816	0.806638623547007	ENSG00000166167
GO:0010243	response to organonitrogen compound	5	1038	0.622693428359296	0.806829834897226	ENSG00000110090;ENSG00000147475;ENSG00000148719;ENSG00000167114;ENSG00000167671
GO:0048880	sensory system development	2	409	0.624571894679598	0.808729966527739	ENSG00000136518;ENSG00000186575
GO:0043412	macromolecule modification	19	3863	0.625384599270432	0.80904022084345	ENSG00000013588;ENSG00000039650;ENSG00000072803;ENSG00000073050;ENSG00000075975;ENSG00000109072;ENSG00000115275;ENSG00000124145;ENSG00000132275;ENSG00000134910;ENSG00000136518;ENSG00000140525;ENSG00000146457;ENSG00000163938;ENSG00000164944;ENSG00000166167;ENSG00000175054;ENSG00000186575;ENSG00000198862
GO:0030308	negative regulation of cell growth	1	190	0.626047934519205	0.80904022084345	ENSG00000130303
GO:0051302	regulation of cell division	1	190	0.626047934519205	0.80904022084345	ENSG00000123159
GO:0042981	regulation of apoptotic process	7	1455	0.627370127565886	0.810215500270943	ENSG00000136518;ENSG00000160208;ENSG00000167114;ENSG00000182872;ENSG00000186575;ENSG00000197785;ENSG00000205937
GO:0043123	positive regulation of I-kappaB kinase/NF-kappaB signaling	1	191	0.627989378948618	0.810482018984969	ENSG00000130303
GO:0048232	male gamete generation	3	626	0.628427870377559	0.810515052267509	ENSG00000075975;ENSG00000121774;ENSG00000165209
GO:0071478	cellular response to radiation	1	192	0.629920854187716	0.811907181070576	ENSG00000175054
GO:0040008	regulation of growth	3	628	0.630593622615457	0.812240998158886	ENSG00000130303;ENSG00000132475;ENSG00000197785
GO:0002695	negative regulation of leukocyte activation	1	193	0.631842410861739	0.812250591042301	ENSG00000124145
GO:0048167	regulation of synaptic plasticity	1	193	0.631842410861739	0.812250591042301	ENSG00000123159
GO:1902806	regulation of cell cycle G1/S phase transition	1	193	0.631842410861739	0.812250591042301	ENSG00000136518
GO:0009968	negative regulation of signal transduction	6	1259	0.634529389370299	0.81511300098266	ENSG00000013588;ENSG00000072803;ENSG00000075975;ENSG00000166167;ENSG00000167114;ENSG00000186575
GO:0007169	transmembrane receptor protein tyrosine kinase signaling pathway	3	632	0.634899530566728	0.81511300098266	ENSG00000013588;ENSG00000109072;ENSG00000167114
GO:0042127	regulation of cell population proliferation	8	1672	0.636239222772693	0.815507951319433	ENSG00000124145;ENSG00000130303;ENSG00000136270;ENSG00000136518;ENSG00000137309;ENSG00000163938;ENSG00000182872;ENSG00000186575
GO:0051270	regulation of cellular component movement	5	1054	0.636327630981867	0.815507951319433	ENSG00000109072;ENSG00000124145;ENSG00000130303;ENSG00000144824;ENSG00000186575
GO:0045936	negative regulation of phosphate metabolic process	2	418	0.636453480092395	0.815507951319433	ENSG00000013588;ENSG00000186575
GO:0043491	protein kinase B signaling	1	196	0.637548071940165	0.816111004724101	ENSG00000075975
GO:0010563	negative regulation of phosphorus metabolic process	2	419	0.637755619585721	0.816111004724101	ENSG00000013588;ENSG00000186575
GO:0098739	import across plasma membrane	1	198	0.641303169914916	0.820116040744613	ENSG00000143153
GO:0003341	cilium movement	1	199	0.643166264180769	0.821428351715582	ENSG00000164818
GO:0017157	regulation of exocytosis	1	199	0.643166264180769	0.821428351715582	ENSG00000124145
GO:0007286	spermatid development	1	200	0.645019787210597	0.822725043726057	ENSG00000165209
GO:0090276	regulation of peptide hormone secretion	1	200	0.645019787210597	0.822725043726057	ENSG00000110090
GO:0006006	glucose metabolic process	1	202	0.648698313824115	0.825807256833163	ENSG00000110090
GO:0030073	insulin secretion	1	202	0.648698313824115	0.825807256833163	ENSG00000110090
GO:0043393	regulation of protein binding	1	202	0.648698313824115	0.825807256833163	ENSG00000109072
GO:0001763	morphogenesis of a branching structure	1	203	0.650523413929277	0.826593752962253	ENSG00000166167
GO:0002791	regulation of peptide secretion	1	203	0.650523413929277	0.826593752962253	ENSG00000110090
GO:0001667	ameboidal-type cell migration	2	429	0.650579392932593	0.826593752962253	ENSG00000123159;ENSG00000124145
GO:0043067	regulation of programmed cell death	7	1488	0.651201012335356	0.826848374653496	ENSG00000136518;ENSG00000160208;ENSG00000167114;ENSG00000182872;ENSG00000186575;ENSG00000197785;ENSG00000205937
GO:0033002	muscle cell proliferation	1	204	0.652339135843774	0.827758063129495	ENSG00000182872
GO:0048839	inner ear development	1	205	0.654145527224282	0.828978482854271	ENSG00000124145
GO:0090087	regulation of peptide transport	1	205	0.654145527224282	0.828978482854271	ENSG00000110090
GO:0007179	transforming growth factor beta receptor signaling pathway	1	206	0.655942635488006	0.829649093726131	ENSG00000123159
GO:0008016	regulation of heart contraction	1	206	0.655942635488006	0.829649093726131	ENSG00000143153
GO:0045216	cell-cell junction organization	1	206	0.655942635488006	0.829649093726131	ENSG00000186575
GO:0030258	lipid modification	1	207	0.657730507813874	0.830063116367582	ENSG00000110090
GO:0048515	spermatid differentiation	1	207	0.657730507813874	0.830063116367582	ENSG00000165209
GO:0050777	negative regulation of immune response	1	207	0.657730507813874	0.830063116367582	ENSG00000075975
GO:0006869	lipid transport	2	435	0.658101891613724	0.830063116367582	ENSG00000110090;ENSG00000167114
GO:0043604	amide biosynthetic process	4	869	0.658384244617588	0.830063116367582	ENSG00000070814;ENSG00000121774;ENSG00000136261;ENSG00000198862
GO:0019722	calcium-mediated signaling	1	208	0.65950919114372	0.830947716441028	ENSG00000143153
GO:0032880	regulation of protein localization	4	874	0.66285058843503	0.833789817581426	ENSG00000082898;ENSG00000110090;ENSG00000163938;ENSG00000186575
GO:0032869	cellular response to insulin stimulus	1	210	0.663039177404282	0.833789817581426	ENSG00000167114
GO:0072330	monocarboxylic acid biosynthetic process	1	210	0.663039177404282	0.833789817581426	ENSG00000147475
GO:0006816	calcium ion transport	2	440	0.664272801456555	0.834441460781427	ENSG00000124942;ENSG00000143153
GO:0008219	cell death	10	2126	0.664834188236752	0.834441460781427	ENSG00000070367;ENSG00000119777;ENSG00000132275;ENSG00000136518;ENSG00000160208;ENSG00000167114;ENSG00000182872;ENSG00000186575;ENSG00000197785;ENSG00000205937
GO:0033674	positive regulation of kinase activity	2	441	0.665496349611946	0.834441460781427	ENSG00000103043;ENSG00000124145
GO:0006473	protein acetylation	1	212	0.66653296510712	0.834441460781427	ENSG00000136518
GO:0045619	regulation of lymphocyte differentiation	1	212	0.66653296510712	0.834441460781427	ENSG00000136518
GO:0050821	protein stabilization	1	212	0.66653296510712	0.834441460781427	ENSG00000143153
GO:1902600	proton transmembrane transport	1	212	0.66653296510712	0.834441460781427	ENSG00000143153
GO:0042098	T cell proliferation	1	213	0.668266399368245	0.835545822904373	ENSG00000124145
GO:0042594	response to starvation	1	213	0.668266399368245	0.835545822904373	ENSG00000132275
GO:0034329	cell junction assembly	2	444	0.669145789738172	0.836112785013387	ENSG00000124145;ENSG00000144824
GO:0050866	negative regulation of cell activation	1	215	0.671706576430101	0.838027195111516	ENSG00000124145
GO:0071805	potassium ion transmembrane transport	1	215	0.671706576430101	0.838027195111516	ENSG00000143153
GO:0006928	movement of cell or subcellular component	10	2138	0.67195863734362	0.838027195111516	ENSG00000072803;ENSG00000108424;ENSG00000109072;ENSG00000123159;ENSG00000124145;ENSG00000130303;ENSG00000144824;ENSG00000164818;ENSG00000186575;ENSG00000197102
GO:1902531	regulation of intracellular signal transduction	8	1727	0.672846484597078	0.838601682072421	ENSG00000072803;ENSG00000075975;ENSG00000108829;ENSG00000124198;ENSG00000130303;ENSG00000166167;ENSG00000175054;ENSG00000186575
GO:0016055	Wnt signaling pathway	2	448	0.673962371214925	0.838927162140075	ENSG00000072803;ENSG00000166167
GO:0022412	cellular process involved in reproduction in multicellular organism	2	448	0.673962371214925	0.838927162140075	ENSG00000072803;ENSG00000165209
GO:0043542	endothelial cell migration	1	217	0.675111465839031	0.839824973030429	ENSG00000123159
GO:0198738	cell-cell signaling by wnt	2	450	0.676349585833252	0.840832322350014	ENSG00000072803;ENSG00000166167
GO:0043009	chordate embryonic development	3	674	0.678033695424324	0.841883083697012	ENSG00000070814;ENSG00000124145;ENSG00000136518
GO:0002440	production of molecular mediator of immune response	1	219	0.67848142557752	0.841883083697012	ENSG00000130303
GO:0009612	response to mechanical stimulus	1	219	0.67848142557752	0.841883083697012	ENSG00000165209
GO:0006518	peptide metabolic process	4	893	0.679468813656644	0.842575667219199	ENSG00000070814;ENSG00000121774;ENSG00000136261;ENSG00000198862
GO:0031331	positive regulation of cellular catabolic process	2	453	0.67990415246334	0.84258323944794	ENSG00000110090;ENSG00000158545
GO:0044772	mitotic cell cycle phase transition	2	455	0.68225640824487	0.844964876583395	ENSG00000121774;ENSG00000136518
GO:0009314	response to radiation	2	456	0.683427312242275	0.845881345480192	ENSG00000039650;ENSG00000175054
GO:0043254	regulation of protein-containing complex assembly	2	458	0.685758694097155	0.848232083498875	ENSG00000138073;ENSG00000175054
GO:0050794	regulation of cellular process	56	11233	0.686364648364103	0.848396276667443	ENSG00000013588;ENSG00000039650;ENSG00000070814;ENSG00000072803;ENSG00000073050;ENSG00000075975;ENSG00000082898;ENSG00000095564;ENSG00000096401;ENSG00000103043;ENSG00000108312;ENSG00000108424;ENSG00000108829;ENSG00000109072;ENSG00000110090;ENSG00000113649;ENSG00000115816;ENSG00000115942;ENSG00000121774;ENSG00000122565;ENSG00000123159;ENSG00000124145;ENSG00000124198;ENSG00000124942;ENSG00000130303…
GO:0010466	negative regulation of peptidase activity	1	224	0.686755824566768	0.848396276667443	ENSG00000109072
GO:0034764	positive regulation of transmembrane transport	1	226	0.69000629804293	0.851340265907147	ENSG00000143153
GO:0099003	vesicle-mediated transport in synapse	1	226	0.69000629804293	0.851340265907147	ENSG00000103043
GO:1901698	response to nitrogen compound	5	1127	0.694690383610892	0.855665492288958	ENSG00000110090;ENSG00000147475;ENSG00000148719;ENSG00000167114;ENSG00000167671
GO:0007596	blood coagulation	1	229	0.69481955919949	0.855665492288958	ENSG00000109072
GO:0033157	regulation of intracellular protein transport	1	229	0.69481955919949	0.855665492288958	ENSG00000082898
GO:0046777	protein autophosphorylation	1	231	0.69798725991282	0.858489342862698	ENSG00000175054
GO:0060348	bone development	1	231	0.69798725991282	0.858489342862698	ENSG00000147155
GO:0009792	embryo development ending in birth or egg hatching	3	696	0.699106218001375	0.859163771395184	ENSG00000070814;ENSG00000124145;ENSG00000136518
GO:0031669	cellular response to nutrient levels	1	232	0.699558893660629	0.859163771395184	ENSG00000132275
GO:0006464	cellular protein modification process	17	3618	0.699933646358645	0.859163771395184	ENSG00000013588;ENSG00000039650;ENSG00000072803;ENSG00000073050;ENSG00000075975;ENSG00000109072;ENSG00000115275;ENSG00000124145;ENSG00000132275;ENSG00000134910;ENSG00000136518;ENSG00000140525;ENSG00000163938;ENSG00000166167;ENSG00000175054;ENSG00000186575;ENSG00000198862
GO:0051704	multi-organism process	5	1135	0.700690779198313	0.859163771395184	ENSG00000072803;ENSG00000075975;ENSG00000121774;ENSG00000130303;ENSG00000165209
GO:0043583	ear development	1	233	0.701122438249265	0.859163771395184	ENSG00000124145
GO:0048609	multicellular organismal reproductive process	4	920	0.702112353045631	0.859163771395184	ENSG00000072803;ENSG00000075975;ENSG00000121774;ENSG00000165209
GO:0050817	coagulation	1	234	0.702677934853172	0.859163771395184	ENSG00000109072
GO:0090257	regulation of muscle system process	1	234	0.702677934853172	0.859163771395184	ENSG00000143153
GO:0008283	cell population proliferation	9	1984	0.702916935363703	0.859163771395184	ENSG00000124145;ENSG00000130303;ENSG00000136270;ENSG00000136518;ENSG00000137309;ENSG00000163938;ENSG00000166167;ENSG00000182872;ENSG00000186575
GO:0002703	regulation of leukocyte mediated immunity	1	235	0.704225424439557	0.859163771395184	ENSG00000130303
GO:0007599	hemostasis	1	235	0.704225424439557	0.859163771395184	ENSG00000109072
GO:0010001	glial cell differentiation	1	235	0.704225424439557	0.859163771395184	ENSG00000109072
GO:0031348	negative regulation of defense response	1	235	0.704225424439557	0.859163771395184	ENSG00000075975
GO:0036211	protein modification process	17	3640	0.709976719617998	0.865102809124509	ENSG00000013588;ENSG00000039650;ENSG00000072803;ENSG00000073050;ENSG00000075975;ENSG00000109072;ENSG00000115275;ENSG00000124145;ENSG00000132275;ENSG00000134910;ENSG00000136518;ENSG00000140525;ENSG00000163938;ENSG00000166167;ENSG00000175054;ENSG00000186575;ENSG00000198862
GO:0050670	regulation of lymphocyte proliferation	1	239	0.710336124758288	0.865102809124509	ENSG00000124145
GO:0009888	tissue development	9	1997	0.710415551863836	0.865102809124509	ENSG00000070367;ENSG00000070814;ENSG00000072210;ENSG00000109072;ENSG00000110090;ENSG00000124145;ENSG00000144824;ENSG00000166167;ENSG00000186575
GO:0006813	potassium ion transport	1	241	0.713344482900298	0.868077416701692	ENSG00000143153
GO:0010876	lipid localization	2	483	0.713742715515298	0.868077416701692	ENSG00000110090;ENSG00000167114
GO:0060047	heart contraction	1	242	0.714837053253109	0.868870052963376	ENSG00000143153
GO:0010648	negative regulation of cell communication	6	1371	0.71560413284519	0.869264178697468	ENSG00000013588;ENSG00000072803;ENSG00000075975;ENSG00000166167;ENSG00000167114;ENSG00000186575
GO:0032944	regulation of mononuclear cell proliferation	1	243	0.716321936988172	0.869597997716625	ENSG00000124145
GO:0019318	hexose metabolic process	1	244	0.717799173253356	0.870314871585137	ENSG00000110090
GO:0042445	hormone metabolic process	1	244	0.717799173253356	0.870314871585137	ENSG00000172893
GO:0023057	negative regulation of signaling	6	1376	0.71892606743463	0.870565580177227	ENSG00000013588;ENSG00000072803;ENSG00000075975;ENSG00000166167;ENSG00000167114;ENSG00000186575
GO:0030072	peptide hormone secretion	1	245	0.719268800999375	0.870565580177227	ENSG00000110090
GO:0035556	intracellular signal transduction	12	2637	0.719336409091932	0.870565580177227	ENSG00000072803;ENSG00000075975;ENSG00000096401;ENSG00000108424;ENSG00000108829;ENSG00000124198;ENSG00000130303;ENSG00000132275;ENSG00000143153;ENSG00000166167;ENSG00000175054;ENSG00000186575
GO:0048863	stem cell differentiation	1	246	0.720730858980778	0.871178987795115	ENSG00000070814
GO:0050870	positive regulation of T cell activation	1	246	0.720730858980778	0.871178987795115	ENSG00000136518
GO:0032504	multicellular organism reproduction	4	945	0.722055769623546	0.871408321601909	ENSG00000072803;ENSG00000075975;ENSG00000121774;ENSG00000165209
GO:0016197	endosomal transport	1	247	0.72218538575692	0.871408321601909	ENSG00000167671
GO:0016570	histone modification	2	491	0.722252337873818	0.871408321601909	ENSG00000132275;ENSG00000136518
GO:0045926	negative regulation of growth	1	248	0.723632419692935	0.872490474621109	ENSG00000130303
GO:0060828	regulation of canonical Wnt signaling pathway	1	249	0.725071998960705	0.872490474621109	ENSG00000166167
GO:0002790	peptide secretion	1	250	0.726504161539821	0.872490474621109	ENSG00000110090
GO:0006814	sodium ion transport	1	250	0.726504161539821	0.872490474621109	ENSG00000143153
GO:0031334	positive regulation of protein-containing complex assembly	1	250	0.726504161539821	0.872490474621109	ENSG00000175054
GO:0032984	protein-containing complex disassembly	1	250	0.726504161539821	0.872490474621109	ENSG00000137309
GO:0019953	sexual reproduction	4	951	0.726695850827061	0.872490474621109	ENSG00000072803;ENSG00000075975;ENSG00000121774;ENSG00000165209
GO:0043603	cellular amide metabolic process	5	1171	0.726705005606477	0.872490474621109	ENSG00000070814;ENSG00000121774;ENSG00000136261;ENSG00000197601;ENSG00000198862
GO:0050789	regulation of biological process	58	11725	0.729539461118341	0.875213581872422	ENSG00000013588;ENSG00000039650;ENSG00000070814;ENSG00000072803;ENSG00000073050;ENSG00000075975;ENSG00000082898;ENSG00000095564;ENSG00000096401;ENSG00000103043;ENSG00000108312;ENSG00000108424;ENSG00000108829;ENSG00000109072;ENSG00000110090;ENSG00000113649;ENSG00000115816;ENSG00000115942;ENSG00000121774;ENSG00000122565;ENSG00000123159;ENSG00000124145;ENSG00000124198;ENSG00000124571;ENSG00000124942…
GO:0050851	antigen receptor-mediated signaling pathway	1	253	0.730756526076872	0.875213581872422	ENSG00000121774
GO:0097305	response to alcohol	1	253	0.730756526076872	0.875213581872422	ENSG00000110090
GO:1903522	regulation of blood circulation	1	253	0.730756526076872	0.875213581872422	ENSG00000143153
GO:0003015	heart process	1	254	0.732159397884888	0.875809758091367	ENSG00000143153
GO:0043543	protein acylation	1	254	0.732159397884888	0.875809758091367	ENSG00000136518
GO:0034765	regulation of ion transmembrane transport	2	501	0.732592777781979	0.875809758091367	ENSG00000124942;ENSG00000143153
GO:0044281	small molecule metabolic process	8	1826	0.733046768651432	0.875819115558588	ENSG00000072210;ENSG00000110090;ENSG00000137992;ENSG00000147155;ENSG00000147475;ENSG00000167114;ENSG00000172893;ENSG00000197601
GO:0046883	regulation of hormone secretion	1	255	0.733555040051201	0.875893274708337	ENSG00000110090
GO:0071695	anatomical structure maturation	1	257	0.736324782656206	0.878665986841418	ENSG00000147155
GO:0034330	cell junction organization	3	740	0.738137674453555	0.880294201064599	ENSG00000124145;ENSG00000144824;ENSG00000186575
GO:0045927	positive regulation of growth	1	260	0.740426089380436	0.881951707192837	ENSG00000132475
GO:0071560	cellular response to transforming growth factor beta stimulus	1	260	0.740426089380436	0.881951707192837	ENSG00000123159
GO:0031668	cellular response to extracellular stimulus	1	262	0.74312517701431	0.88462991053917	ENSG00000132275
GO:0005996	monosaccharide metabolic process	1	263	0.744464293014064	0.885686913446428	ENSG00000110090
GO:0003018	vascular process in circulatory system	1	265	0.747121846309931	0.887772508660045	ENSG00000167114
GO:0050708	regulation of protein secretion	1	265	0.747121846309931	0.887772508660045	ENSG00000110090
GO:0071559	response to transforming growth factor beta	1	266	0.748440353843639	0.888294134593101	ENSG00000123159
GO:0051223	regulation of protein transport	2	517	0.748465867863978	0.888294134593101	ENSG00000082898;ENSG00000110090
GO:0090305	nucleic acid phosphodiester bond hydrolysis	1	267	0.749752061831275	0.889282959138848	ENSG00000039650
GO:0010941	regulation of cell death	7	1645	0.751896188949457	0.891287571804217	ENSG00000136518;ENSG00000160208;ENSG00000167114;ENSG00000182872;ENSG00000186575;ENSG00000197785;ENSG00000205937
GO:1903039	positive regulation of leukocyte cell-cell adhesion	1	269	0.75235521770404	0.891293477581792	ENSG00000136518
GO:0032868	response to insulin	1	271	0.754931589256076	0.893581888799714	ENSG00000167114
GO:0007167	enzyme linked receptor protein signaling pathway	4	990	0.75548405678676	0.893581888799714	ENSG00000013588;ENSG00000109072;ENSG00000123159;ENSG00000167114
GO:0042325	regulation of phosphorylation	5	1214	0.755652539687991	0.893581888799714	ENSG00000013588;ENSG00000103043;ENSG00000109072;ENSG00000124145;ENSG00000186575
GO:0009896	positive regulation of catabolic process	2	527	0.757976357699425	0.895790240917502	ENSG00000110090;ENSG00000158545
GO:0015833	peptide transport	1	274	0.758746521451792	0.896160903495709	ENSG00000110090
GO:0090092	regulation of transmembrane receptor protein serine/threonine kinase signaling pathway	1	275	0.760005066885631	0.897107604507813	ENSG00000123159
GO:0019637	organophosphate metabolic process	4	999	0.761792451667348	0.898677032826325	ENSG00000032444;ENSG00000103043;ENSG00000134255;ENSG00000197601
GO:0051336	regulation of hydrolase activity	4	1009	0.768656131163456	0.906229420705024	ENSG00000109072;ENSG00000143153;ENSG00000160208;ENSG00000167114
GO:0001818	negative regulation of cytokine production	1	283	0.769842420589818	0.907083236265194	ENSG00000130303
GO:1903829	positive regulation of cellular protein localization	1	284	0.771043701904778	0.907953681367174	ENSG00000163938
GO:0070201	regulation of establishment of protein localization	2	542	0.771666824230931	0.908099587831821	ENSG00000082898;ENSG00000110090
GO:0043547	positive regulation of GTPase activity	1	285	0.772238781813386	0.908099587831821	ENSG00000167114
GO:0010817	regulation of hormone levels	2	543	0.772555431318971	0.908099587831821	ENSG00000110090;ENSG00000172893
GO:0043270	positive regulation of ion transport	1	287	0.77461046389089	0.909519648892006	ENSG00000143153
GO:0001501	skeletal system development	2	546	0.775203437050572	0.909519648892006	ENSG00000070814;ENSG00000147155
GO:0051321	meiotic cell cycle	1	288	0.775787128900696	0.909519648892006	ENSG00000132383
GO:0042110	T cell activation	2	547	0.776080189451915	0.909519648892006	ENSG00000124145;ENSG00000136518
GO:0048871	multicellular organismal homeostasis	2	547	0.776080189451915	0.909519648892006	ENSG00000132275;ENSG00000197102
GO:1901564	organonitrogen compound metabolic process	30	6431	0.778510287764887	0.91144067760138	ENSG00000013588;ENSG00000032444;ENSG00000039650;ENSG00000070814;ENSG00000072803;ENSG00000073050;ENSG00000075975;ENSG00000082898;ENSG00000109072;ENSG00000110090;ENSG00000115275;ENSG00000121774;ENSG00000123159;ENSG00000124145;ENSG00000132275;ENSG00000134255;ENSG00000134910;ENSG00000136261;ENSG00000136518;ENSG00000137992;ENSG00000140525;ENSG00000147475;ENSG00000148719;ENSG00000163938;ENSG00000166167…
GO:0019538	protein metabolic process	25	5432	0.778944797442682	0.91144067760138	ENSG00000013588;ENSG00000039650;ENSG00000070814;ENSG00000072803;ENSG00000073050;ENSG00000075975;ENSG00000082898;ENSG00000109072;ENSG00000115275;ENSG00000121774;ENSG00000123159;ENSG00000124145;ENSG00000132275;ENSG00000134910;ENSG00000136261;ENSG00000136518;ENSG00000140525;ENSG00000147475;ENSG00000148719;ENSG00000163938;ENSG00000166167;ENSG00000167671;ENSG00000175054;ENSG00000186575;ENSG00000198862
GO:0046034	ATP metabolic process	1	291	0.779280793536863	0.91144067760138	ENSG00000143153
GO:0006796	phosphate-containing compound metabolic process	12	2766	0.779576616246926	0.91144067760138	ENSG00000013588;ENSG00000032444;ENSG00000039650;ENSG00000072803;ENSG00000103043;ENSG00000109072;ENSG00000124145;ENSG00000134255;ENSG00000166167;ENSG00000175054;ENSG00000186575;ENSG00000197601
GO:0007420	brain development	3	795	0.781258549534866	0.912153040956961	ENSG00000072803;ENSG00000073050;ENSG00000186575
GO:0042327	positive regulation of phosphorylation	3	795	0.781258549534866	0.912153040956961	ENSG00000103043;ENSG00000109072;ENSG00000124145
GO:1903532	positive regulation of secretion by cell	1	293	0.78157993626572	0.912153040956961	ENSG00000124145
GO:0006520	cellular amino acid metabolic process	1	299	0.788336194923144	0.919491355100495	ENSG00000137992
GO:0006793	phosphorus metabolic process	12	2791	0.790170436123832	0.919877882377372	ENSG00000013588;ENSG00000032444;ENSG00000039650;ENSG00000072803;ENSG00000103043;ENSG00000109072;ENSG00000124145;ENSG00000134255;ENSG00000166167;ENSG00000175054;ENSG00000186575;ENSG00000197601
GO:1903530	regulation of secretion by cell	2	564	0.790539623284269	0.919877882377372	ENSG00000110090;ENSG00000124145
GO:0060070	canonical Wnt signaling pathway	1	301	0.790542021177089	0.919877882377372	ENSG00000166167
GO:0097193	intrinsic apoptotic signaling pathway	1	301	0.790542021177089	0.919877882377372	ENSG00000132275
GO:0010631	epithelial cell migration	1	302	0.791636393116739	0.92006053267505	ENSG00000123159
GO:0030217	T cell differentiation	1	302	0.791636393116739	0.92006053267505	ENSG00000136518
GO:0090132	epithelium migration	1	305	0.794885692331824	0.92284883293395	ENSG00000123159
GO:0016477	cell migration	6	1504	0.795079365443795	0.92284883293395	ENSG00000109072;ENSG00000123159;ENSG00000124145;ENSG00000130303;ENSG00000144824;ENSG00000186575
GO:0051249	regulation of lymphocyte activation	2	570	0.79544586109233	0.92284883293395	ENSG00000124145;ENSG00000136518
GO:0071375	cellular response to peptide hormone stimulus	1	309	0.799140255377121	0.925504909485856	ENSG00000167114
GO:0003006	developmental process involved in reproduction	4	1058	0.800112812997896	0.925504909485856	ENSG00000072803;ENSG00000075975;ENSG00000121774;ENSG00000165209
GO:0046651	lymphocyte proliferation	1	310	0.80019018568677	0.925504909485856	ENSG00000124145
GO:0120031	plasma membrane bounded cell projection assembly	2	577	0.801042955836414	0.925504909485856	ENSG00000070367;ENSG00000164818
GO:1905114	cell surface receptor signaling pathway involved in cell-cell signaling	2	577	0.801042955836414	0.925504909485856	ENSG00000072803;ENSG00000166167
GO:0090130	tissue migration	1	311	0.801234687818118	0.925504909485856	ENSG00000123159
GO:0046879	hormone secretion	1	312	0.80227378952482	0.925504909485856	ENSG00000110090
GO:0002429	immune response-activating cell surface receptor signaling pathway	1	313	0.803307518420214	0.925504909485856	ENSG00000121774
GO:0002757	immune response-activating signal transduction	1	313	0.803307518420214	0.925504909485856	ENSG00000121774
GO:0018105	peptidyl-serine phosphorylation	1	313	0.803307518420214	0.925504909485856	ENSG00000175054
GO:0043588	skin development	1	313	0.803307518420214	0.925504909485856	ENSG00000167114
GO:0001822	kidney development	1	314	0.804335901978029	0.925504909485856	ENSG00000124145
GO:0019932	second-messenger-mediated signaling	1	314	0.804335901978029	0.925504909485856	ENSG00000143153
GO:0032943	mononuclear cell proliferation	1	314	0.804335901978029	0.925504909485856	ENSG00000124145
GO:0042886	amide transport	1	315	0.805358967533074	0.925933316666026	ENSG00000110090
GO:0051258	protein polymerization	1	316	0.806376742281938	0.925933316666026	ENSG00000109072
GO:0022409	positive regulation of cell-cell adhesion	1	317	0.807389253283682	0.925933316666026	ENSG00000136518
GO:0046394	carboxylic acid biosynthetic process	1	317	0.807389253283682	0.925933316666026	ENSG00000147475
GO:1902105	regulation of leukocyte differentiation	1	317	0.807389253283682	0.925933316666026	ENSG00000136518
GO:1901566	organonitrogen compound biosynthetic process	7	1752	0.807878128844003	0.925933316666026	ENSG00000070814;ENSG00000115275;ENSG00000121774;ENSG00000134255;ENSG00000134910;ENSG00000136261;ENSG00000198862
GO:0034762	regulation of transmembrane transport	2	586	0.808042130601274	0.925933316666026	ENSG00000124942;ENSG00000143153
GO:0007155	cell adhesion	6	1530	0.808481765035949	0.925933316666026	ENSG00000109072;ENSG00000124145;ENSG00000136518;ENSG00000143153;ENSG00000144824;ENSG00000186575
GO:0030031	cell projection assembly	2	588	0.809567847628177	0.926636550958666	ENSG00000070367;ENSG00000164818
GO:0001932	regulation of protein phosphorylation	4	1075	0.810202815596352	0.92668585914374	ENSG00000013588;ENSG00000109072;ENSG00000124145;ENSG00000186575
GO:0016053	organic acid biosynthetic process	1	321	0.811387196225489	0.92668585914374	ENSG00000147475
GO:0019058	viral life cycle	1	321	0.811387196225489	0.92668585914374	ENSG00000130303
GO:0022610	biological adhesion	6	1537	0.811974031374965	0.92668585914374	ENSG00000109072;ENSG00000124145;ENSG00000136518;ENSG00000143153;ENSG00000144824;ENSG00000186575
GO:0051047	positive regulation of secretion	1	322	0.812373789611905	0.92668585914374	ENSG00000124145
GO:0009914	hormone transport	1	323	0.813355278755692	0.92668585914374	ENSG00000110090
GO:0044403	biological process involved in symbiotic interaction	1	323	0.813355278755692	0.92668585914374	ENSG00000160208
GO:0051345	positive regulation of hydrolase activity	2	594	0.814081236852455	0.92668585914374	ENSG00000143153;ENSG00000167114
GO:0016236	macroautophagy	1	324	0.814331689772262	0.92668585914374	ENSG00000167671
GO:0072001	renal system development	1	324	0.814331689772262	0.92668585914374	ENSG00000124145
GO:0060322	head development	3	845	0.815300138885816	0.926716783144149	ENSG00000072803;ENSG00000073050;ENSG00000186575
GO:0052548	regulation of endopeptidase activity	1	325	0.815303048644904	0.926716783144149	ENSG00000109072
GO:0030111	regulation of Wnt signaling pathway	1	326	0.816269381225442	0.926896930198576	ENSG00000166167
GO:0009416	response to light stimulus	1	327	0.8172307132349	0.926896930198576	ENSG00000175054
GO:0003013	circulatory system process	2	599	0.817770158071712	0.926896930198576	ENSG00000143153;ENSG00000167114
GO:0005975	carbohydrate metabolic process	2	599	0.817770158071712	0.926896930198576	ENSG00000110090;ENSG00000115275
GO:0046649	lymphocyte activation	3	849	0.817822457006589	0.926896930198576	ENSG00000124145;ENSG00000130303;ENSG00000136518
GO:0021700	developmental maturation	1	329	0.819138477774552	0.927852759302623	ENSG00000147155
GO:0071496	cellular response to external stimulus	1	330	0.820084961098637	0.928389145695862	ENSG00000132275
GO:0018209	peptidyl-serine modification	1	331	0.821026545440714	0.928919371008716	ENSG00000175054
GO:1901990	regulation of mitotic cell cycle phase transition	1	334	0.82382215470836	0.931545443371262	ENSG00000136518
GO:0048584	positive regulation of response to stimulus	9	2241	0.828816007183608	0.935149292385172	ENSG00000039650;ENSG00000073050;ENSG00000108829;ENSG00000109072;ENSG00000121774;ENSG00000123159;ENSG00000130303;ENSG00000136518;ENSG00000175054
GO:0035239	tube morphogenesis	3	867	0.828819390420545	0.935149292385172	ENSG00000124145;ENSG00000166167;ENSG00000185215
GO:0006790	sulfur compound metabolic process	1	340	0.829284446398332	0.935149292385172	ENSG00000197601
GO:0044703	multi-organism reproductive process	4	1110	0.829692229990386	0.935149292385172	ENSG00000072803;ENSG00000075975;ENSG00000121774;ENSG00000165209
GO:0002768	immune response-regulating cell surface receptor signaling pathway	1	341	0.830178399406604	0.935149292385172	ENSG00000121774
GO:0006936	muscle contraction	1	341	0.830178399406604	0.935149292385172	ENSG00000143153
GO:0071214	cellular response to abiotic stimulus	1	342	0.831067722399871	0.935149292385172	ENSG00000175054
GO:0104004	cellular response to environmental stimulus	1	342	0.831067722399871	0.935149292385172	ENSG00000175054
GO:0010562	positive regulation of phosphorus metabolic process	3	872	0.831773135254463	0.935149292385172	ENSG00000103043;ENSG00000109072;ENSG00000124145
GO:0045937	positive regulation of phosphate metabolic process	3	872	0.831773135254463	0.935149292385172	ENSG00000103043;ENSG00000109072;ENSG00000124145
GO:0051235	maintenance of location	1	346	0.834579186724257	0.937243648099842	ENSG00000110090
GO:0051046	regulation of secretion	2	623	0.83459087971397	0.937243648099842	ENSG00000110090;ENSG00000124145
GO:0019220	regulation of phosphate metabolic process	5	1357	0.835719872739265	0.937973141112635	ENSG00000013588;ENSG00000103043;ENSG00000109072;ENSG00000124145;ENSG00000186575
GO:0051174	regulation of phosphorus metabolic process	5	1358	0.836196126819721	0.937973141112635	ENSG00000013588;ENSG00000103043;ENSG00000109072;ENSG00000124145;ENSG00000186575
GO:0042113	B cell activation	1	354	0.841386970362849	0.943256780595244	ENSG00000130303
GO:0055085	transmembrane transport	6	1606	0.843835410926169	0.945461707561684	ENSG00000067167;ENSG00000110090;ENSG00000121680;ENSG00000124942;ENSG00000143153;ENSG00000167114
GO:0007610	behavior	2	638	0.844388491158923	0.945541704589256	ENSG00000110090;ENSG00000165209
GO:0016310	phosphorylation	7	1845	0.848388777123643	0.949479572117281	ENSG00000013588;ENSG00000039650;ENSG00000103043;ENSG00000109072;ENSG00000124145;ENSG00000175054;ENSG00000186575
GO:0001655	urogenital system development	1	364	0.84950818243233	0.949649522844342	ENSG00000124145
GO:0045860	positive regulation of protein kinase activity	1	364	0.84950818243233	0.949649522844342	ENSG00000124145
GO:1901653	cellular response to peptide	1	370	0.854182055248748	0.954174887511893	ENSG00000167114
GO:0009653	anatomical structure morphogenesis	11	2749	0.85452850343653	0.954174887511893	ENSG00000070367;ENSG00000070814;ENSG00000072803;ENSG00000073050;ENSG00000109072;ENSG00000124145;ENSG00000136518;ENSG00000144824;ENSG00000166167;ENSG00000185215;ENSG00000186575
GO:0002697	regulation of immune effector process	1	373	0.856464861223933	0.954547505201339	ENSG00000130303
GO:0008544	epidermis development	1	373	0.856464861223933	0.954547505201339	ENSG00000072210
GO:0050727	regulation of inflammatory response	1	373	0.856464861223933	0.954547505201339	ENSG00000075975
GO:0048583	regulation of response to stimulus	17	4038	0.856807286889842	0.954547505201339	ENSG00000013588;ENSG00000039650;ENSG00000072803;ENSG00000073050;ENSG00000075975;ENSG00000108829;ENSG00000109072;ENSG00000121774;ENSG00000123159;ENSG00000124198;ENSG00000130303;ENSG00000136518;ENSG00000144824;ENSG00000166167;ENSG00000167114;ENSG00000175054;ENSG00000186575
GO:0002694	regulation of leukocyte activation	2	661	0.858403985589665	0.955783904544817	ENSG00000124145;ENSG00000136518
GO:1901137	carbohydrate derivative biosynthetic process	2	662	0.858986729820952	0.955890561586468	ENSG00000115275;ENSG00000134910
GO:0007178	transmembrane receptor protein serine/threonine kinase signaling pathway	1	378	0.860191247567461	0.956688622648684	ENSG00000123159
GO:0050767	regulation of neurogenesis	1	379	0.860924961320135	0.956962457005337	ENSG00000186575
GO:0045087	innate immune response	3	928	0.862007394463566	0.957559820073614	ENSG00000130303;ENSG00000143153;ENSG00000197785
GO:0006897	endocytosis	2	668	0.86243798364246	0.957559820073614	ENSG00000103043;ENSG00000109072
GO:0040007	growth	3	935	0.865436115677973	0.960345446622872	ENSG00000130303;ENSG00000132475;ENSG00000197785
GO:0009966	regulation of signal transduction	12	3003	0.866021082785125	0.960451630230057	ENSG00000013588;ENSG00000072803;ENSG00000075975;ENSG00000108829;ENSG00000109072;ENSG00000123159;ENSG00000124198;ENSG00000130303;ENSG00000166167;ENSG00000167114;ENSG00000175054;ENSG00000186575
GO:0071363	cellular response to growth factor stimulus	2	680	0.869112411917836	0.963335778991933	ENSG00000109072;ENSG00000123159
GO:0008284	positive regulation of cell population proliferation	3	945	0.870206260318936	0.964003887700943	ENSG00000130303;ENSG00000136270;ENSG00000136518
GO:0098609	cell-cell adhesion	3	950	0.872535794854723	0.966039348730864	ENSG00000124145;ENSG00000136518;ENSG00000186575
GO:0050878	regulation of body fluid levels	1	397	0.8734991332139	0.966206876739992	ENSG00000109072
GO:0045596	negative regulation of cell differentiation	2	689	0.873924122395757	0.966206876739992	ENSG00000136518;ENSG00000186575
GO:0002253	activation of immune response	1	398	0.874163735654725	0.966206876739992	ENSG00000121774
GO:0051251	positive regulation of lymphocyte activation	1	399	0.874824884618664	0.966393499440876	ENSG00000136518
GO:0052547	regulation of peptidase activity	1	406	0.879357709451548	0.970035818036741	ENSG00000109072
GO:0032101	regulation of response to external stimulus	3	966	0.879747447477412	0.970035818036741	ENSG00000075975;ENSG00000109072;ENSG00000144824
GO:0048870	cell motility	6	1701	0.880532346801209	0.970035818036741	ENSG00000109072;ENSG00000123159;ENSG00000124145;ENSG00000130303;ENSG00000144824;ENSG00000186575
GO:0051674	localization of cell	6	1701	0.880532346801209	0.970035818036741	ENSG00000109072;ENSG00000123159;ENSG00000124145;ENSG00000130303;ENSG00000144824;ENSG00000186575
GO:0001701	in utero embryonic development	1	408	0.880622717530105	0.970035818036741	ENSG00000136518
GO:0009605	response to external stimulus	11	2836	0.881087042057824	0.970035818036741	ENSG00000075975;ENSG00000109072;ENSG00000110090;ENSG00000130303;ENSG00000132275;ENSG00000143153;ENSG00000144824;ENSG00000160208;ENSG00000165209;ENSG00000167114;ENSG00000197785
GO:1903706	regulation of hemopoiesis	1	411	0.882495671509362	0.971042042137264	ENSG00000136518
GO:0051129	negative regulation of cellular component organization	2	708	0.883558128921795	0.971666446539766	ENSG00000073050;ENSG00000144824
GO:0070848	response to growth factor	2	710	0.884532160894349	0.972105506662305	ENSG00000109072;ENSG00000123159
GO:0001503	ossification	1	415	0.884947804587641	0.972105506662305	ENSG00000147155
GO:0043269	regulation of ion transport	2	713	0.885979261991772	0.972694234502153	ENSG00000124942;ENSG00000143153
GO:0001934	positive regulation of protein phosphorylation	2	715	0.886934768282348	0.97317619027167	ENSG00000109072;ENSG00000124145
GO:0050865	regulation of cell activation	2	716	0.887409771057713	0.97317619027167	ENSG00000124145;ENSG00000136518
GO:0009150	purine ribonucleotide metabolic process	1	420	0.887941906030149	0.9732160589264	ENSG00000197601
GO:0030855	epithelial cell differentiation	2	721	0.88975751940598	0.974661836268939	ENSG00000110090;ENSG00000186575
GO:0003012	muscle system process	1	426	0.891433250634246	0.975952856104309	ENSG00000143153
GO:0043434	response to peptide hormone	1	427	0.892004588489456	0.976034006245709	ENSG00000167114
GO:0030098	lymphocyte differentiation	1	428	0.892572952519729	0.976111813814055	ENSG00000136518
GO:1902533	positive regulation of intracellular signal transduction	3	998	0.893106701040876	0.976151700525189	ENSG00000108829;ENSG00000130303;ENSG00000175054
GO:0042391	regulation of membrane potential	1	431	0.894260354348914	0.976707960505167	ENSG00000143153
GO:0006955	immune response	7	1979	0.894610755470347	0.976707960505167	ENSG00000075975;ENSG00000109072;ENSG00000121774;ENSG00000130303;ENSG00000132005;ENSG00000143153;ENSG00000197785
GO:0001817	regulation of cytokine production	2	738	0.897408380168006	0.979217704430125	ENSG00000124198;ENSG00000130303
GO:0051051	negative regulation of transport	1	439	0.8986330072057	0.979628327737775	ENSG00000130303
GO:0009259	ribonucleotide metabolic process	1	440	0.899166857332691	0.979628327737775	ENSG00000197601
GO:0045321	leukocyte activation	3	1014	0.899281837281442	0.979628327737775	ENSG00000124145;ENSG00000130303;ENSG00000136518
GO:0001816	cytokine production	2	745	0.900414529789335	0.980141765253836	ENSG00000124198;ENSG00000130303
GO:0051090	regulation of DNA-binding transcription factor activity	1	443	0.900751780192521	0.980141765253836	ENSG00000166167
GO:0002696	positive regulation of leukocyte activation	1	446	0.9023120603017	0.980209504356523	ENSG00000136518
GO:0006163	purine nucleotide metabolic process	1	446	0.9023120603017	0.980209504356523	ENSG00000197601
GO:0050673	epithelial cell proliferation	1	446	0.9023120603017	0.980209504356523	ENSG00000166167
GO:0002682	regulation of immune system process	5	1532	0.903568831757932	0.980800211944394	ENSG00000075975;ENSG00000121774;ENSG00000124145;ENSG00000130303;ENSG00000136518
GO:0019693	ribose phosphate metabolic process	1	450	0.904354754772977	0.980800211944394	ENSG00000197601
GO:0032103	positive regulation of response to external stimulus	1	450	0.904354754772977	0.980800211944394	ENSG00000109072
GO:0009967	positive regulation of signal transduction	5	1538	0.905393799683474	0.981384886128471	ENSG00000108829;ENSG00000109072;ENSG00000123159;ENSG00000130303;ENSG00000175054
GO:0002443	leukocyte mediated immunity	1	455	0.90684880499145	0.982419538740738	ENSG00000130303
GO:0051241	negative regulation of multicellular organismal process	3	1042	0.909330391214284	0.983913490449036	ENSG00000109072;ENSG00000130303;ENSG00000186575
GO:0051960	regulation of nervous system development	1	461	0.909756883270751	0.983913490449036	ENSG00000186575
GO:0006468	protein phosphorylation	5	1553	0.909827498732109	0.983913490449036	ENSG00000013588;ENSG00000109072;ENSG00000124145;ENSG00000175054;ENSG00000186575
GO:0050867	positive regulation of cell activation	1	462	0.910232755300789	0.983913490449036	ENSG00000136518
GO:0010646	regulation of cell communication	13	3403	0.912075960536291	0.985360287331077	ENSG00000013588;ENSG00000072803;ENSG00000075975;ENSG00000108829;ENSG00000109072;ENSG00000110090;ENSG00000123159;ENSG00000124198;ENSG00000130303;ENSG00000166167;ENSG00000167114;ENSG00000175054;ENSG00000186575
GO:0072521	purine-containing compound metabolic process	1	467	0.912575141297961	0.985360287331077	ENSG00000197601
GO:0065007	biological regulation	58	12363	0.913279415360559	0.985578610419338	ENSG00000013588;ENSG00000039650;ENSG00000070814;ENSG00000072803;ENSG00000073050;ENSG00000075975;ENSG00000082898;ENSG00000095564;ENSG00000096401;ENSG00000103043;ENSG00000108312;ENSG00000108424;ENSG00000108829;ENSG00000109072;ENSG00000110090;ENSG00000113649;ENSG00000115816;ENSG00000115942;ENSG00000121774;ENSG00000122565;ENSG00000123159;ENSG00000124145;ENSG00000124198;ENSG00000124571;ENSG00000124942…
GO:0023051	regulation of signaling	13	3414	0.914370129085495	0.985655547514814	ENSG00000013588;ENSG00000072803;ENSG00000075975;ENSG00000108829;ENSG00000109072;ENSG00000110090;ENSG00000123159;ENSG00000124198;ENSG00000130303;ENSG00000166167;ENSG00000167114;ENSG00000175054;ENSG00000186575
GO:0050804	modulation of chemical synaptic transmission	1	471	0.914405438517509	0.985655547514814	ENSG00000123159
GO:0099177	regulation of trans-synaptic signaling	1	472	0.914857059384611	0.985655547514814	ENSG00000123159
GO:0006874	cellular calcium ion homeostasis	1	478	0.917517714724981	0.986844645315896	ENSG00000143153
GO:0023061	signal release	1	478	0.917517714724981	0.986844645315896	ENSG00000110090
GO:0001819	positive regulation of cytokine production	1	480	0.918386194410434	0.986844645315896	ENSG00000124198
GO:1903131	mononuclear cell differentiation	1	480	0.918386194410434	0.986844645315896	ENSG00000136518
GO:0009887	animal organ morphogenesis	3	1070	0.918474359140164	0.986844645315896	ENSG00000072803;ENSG00000166167;ENSG00000186575
GO:0035295	tube development	3	1080	0.921533806200597	0.989590186855455	ENSG00000124145;ENSG00000166167;ENSG00000185215
GO:1901135	carbohydrate derivative metabolic process	3	1083	0.922431277116867	0.989905370574823	ENSG00000115275;ENSG00000134910;ENSG00000197601
GO:0022414	reproductive process	5	1601	0.92283587781555	0.989905370574823	ENSG00000072803;ENSG00000075975;ENSG00000121774;ENSG00000132383;ENSG00000165209
GO:0000003	reproduction	5	1604	0.923591923878984	0.990175284857699	ENSG00000072803;ENSG00000075975;ENSG00000121774;ENSG00000132383;ENSG00000165209
GO:0007346	regulation of mitotic cell cycle	1	495	0.924617826682068	0.990734057738482	ENSG00000136518
GO:0055074	calcium ion homeostasis	1	497	0.925412328639356	0.990805313073982	ENSG00000143153
GO:0022411	cellular component disassembly	1	498	0.925806468241808	0.990805313073982	ENSG00000137309
GO:0002764	immune response-regulating signaling pathway	1	499	0.92619854788118	0.990805313073982	ENSG00000121774
GO:0006811	ion transport	5	1626	0.928942006909053	0.993000479297262	ENSG00000123159;ENSG00000124942;ENSG00000143153;ENSG00000159348;ENSG00000167114
GO:1901652	response to peptide	1	507	0.929262292648533	0.993000479297262	ENSG00000167114
GO:0010033	response to organic substance	11	3047	0.929776318625277	0.993009202100881	ENSG00000067167;ENSG00000073050;ENSG00000109072;ENSG00000110090;ENSG00000123159;ENSG00000130303;ENSG00000147475;ENSG00000148719;ENSG00000166167;ENSG00000167114;ENSG00000167671
GO:0008015	blood circulation	1	513	0.931477231374601	0.99428483153254	ENSG00000143153
GO:0040011	locomotion	6	1888	0.932154875625378	0.994357955931762	ENSG00000109072;ENSG00000123159;ENSG00000124145;ENSG00000130303;ENSG00000144824;ENSG00000186575
GO:0060284	regulation of cell development	1	516	0.932558836918173	0.994357955931762	ENSG00000186575
GO:0072503	cellular divalent inorganic cation homeostasis	1	518	0.933270508850239	0.994576552048327	ENSG00000143153
GO:0001525	angiogenesis	1	530	0.9373872039455	0.998421639362461	ENSG00000185215
GO:0030335	positive regulation of cell migration	1	532	0.938048461360407	0.998584126708502	ENSG00000109072
GO:0010628	positive regulation of gene expression	3	1144	0.938780665030334	0.99882192165558	ENSG00000121774;ENSG00000124198;ENSG00000182872
GO:0009117	nucleotide metabolic process	1	540	0.940625124654318	0.999303856881272	ENSG00000197601
GO:0098662	inorganic cation transmembrane transport	2	868	0.941585474724888	0.999303856881272	ENSG00000124942;ENSG00000143153
GO:0002376	immune system process	10	2888	0.941755915831449	0.999303856881272	ENSG00000075975;ENSG00000109072;ENSG00000121774;ENSG00000124145;ENSG00000130303;ENSG00000132005;ENSG00000136518;ENSG00000143153;ENSG00000147155;ENSG00000197785
GO:0050896	response to stimulus	39	8949	0.941813681932742	0.999303856881272	ENSG00000013588;ENSG00000039650;ENSG00000067167;ENSG00000072803;ENSG00000073050;ENSG00000075975;ENSG00000096401;ENSG00000103043;ENSG00000108424;ENSG00000108829;ENSG00000109072;ENSG00000110090;ENSG00000121774;ENSG00000122565;ENSG00000123159;ENSG00000124145;ENSG00000124198;ENSG00000124942;ENSG00000130303;ENSG00000132005;ENSG00000132275;ENSG00000132383;ENSG00000136518;ENSG00000137309;ENSG00000138442…
GO:0072507	divalent inorganic cation homeostasis	1	544	0.94187341787048	0.999303856881272	ENSG00000143153
GO:0001775	cell activation	3	1159	0.942288048439752	0.999303856881272	ENSG00000124145;ENSG00000130303;ENSG00000136518
GO:0098542	defense response to other organism	3	1166	0.943861189829673	1	ENSG00000130303;ENSG00000143153;ENSG00000197785
GO:0006753	nucleoside phosphate metabolic process	1	551	0.943995782485194	1	ENSG00000197601
GO:2000147	positive regulation of cell motility	1	555	0.945173959742459	1	ENSG00000109072
GO:0045597	positive regulation of cell differentiation	2	885	0.945819027921051	1	ENSG00000136518;ENSG00000186575
GO:0051272	positive regulation of cellular component movement	1	566	0.948289033530638	1	ENSG00000109072
GO:0006914	autophagy	1	568	0.94883629931378	1	ENSG00000167671
GO:0061919	process utilizing autophagic mechanism	1	568	0.94883629931378	1	ENSG00000167671
GO:0030001	metal ion transport	2	898	0.94885996346509	1	ENSG00000124942;ENSG00000143153
GO:0010647	positive regulation of cell communication	5	1727	0.949511566970936	1	ENSG00000108829;ENSG00000109072;ENSG00000123159;ENSG00000130303;ENSG00000175054
GO:0040017	positive regulation of locomotion	1	571	0.949646474998878	1	ENSG00000109072
GO:0044057	regulation of system process	1	571	0.949646474998878	1	ENSG00000143153
GO:0023056	positive regulation of signaling	5	1731	0.950204211118038	1	ENSG00000108829;ENSG00000109072;ENSG00000123159;ENSG00000130303;ENSG00000175054
GO:0071407	cellular response to organic cyclic compound	1	578	0.951487872983113	1	ENSG00000166167
GO:0034097	response to cytokine	2	912	0.951954713500852	1	ENSG00000123159;ENSG00000130303
GO:0071396	cellular response to lipid	1	586	0.953510885483557	1	ENSG00000110090
GO:0014070	response to organic cyclic compound	2	932	0.956070661563537	1	ENSG00000110090;ENSG00000166167
GO:0097190	apoptotic signaling pathway	1	599	0.956621767757041	1	ENSG00000132275
GO:0065008	regulation of biological quality	14	3911	0.957351916916992	1	ENSG00000072803;ENSG00000103043;ENSG00000109072;ENSG00000110090;ENSG00000123159;ENSG00000132275;ENSG00000136270;ENSG00000143153;ENSG00000158545;ENSG00000166167;ENSG00000172893;ENSG00000182872;ENSG00000186575;ENSG00000197102
GO:0051707	response to other organism	4	1513	0.957626834949372	1	ENSG00000130303;ENSG00000143153;ENSG00000160208;ENSG00000197785
GO:0051240	positive regulation of multicellular organismal process	4	1514	0.957785017776884	1	ENSG00000109072;ENSG00000124198;ENSG00000136518;ENSG00000197102
GO:0032870	cellular response to hormone stimulus	1	605	0.957987230345918	1	ENSG00000167114
GO:0043207	response to external biotic stimulus	4	1516	0.958099774253036	1	ENSG00000130303;ENSG00000143153;ENSG00000160208;ENSG00000197785
GO:0030097	hemopoiesis	2	943	0.958190064314871	1	ENSG00000136518;ENSG00000147155
GO:0050778	positive regulation of immune response	1	608	0.95865393211175	1	ENSG00000121774
GO:0002521	leukocyte differentiation	1	610	0.959092575722632	1	ENSG00000136518
GO:0050776	regulation of immune response	2	948	0.959121115518026	1	ENSG00000075975;ENSG00000121774
GO:0006875	cellular metal ion homeostasis	1	612	0.959526616331255	1	ENSG00000143153
GO:0051093	negative regulation of developmental process	2	951	0.959670290494704	1	ENSG00000136518;ENSG00000186575
GO:0048514	blood vessel morphogenesis	1	619	0.961010195108947	1	ENSG00000185215
GO:0055086	nucleobase-containing small molecule metabolic process	1	619	0.961010195108947	1	ENSG00000197601
GO:0098660	inorganic ion transmembrane transport	2	962	0.961624748716329	1	ENSG00000124942;ENSG00000143153
GO:0002684	positive regulation of immune system process	2	971	0.96315673529706	1	ENSG00000121774;ENSG00000136518
GO:0009607	response to biotic stimulus	4	1554	0.963688402553543	1	ENSG00000130303;ENSG00000143153;ENSG00000160208;ENSG00000197785
GO:0007166	cell surface receptor signaling pathway	9	2820	0.964148612821244	1	ENSG00000013588;ENSG00000072803;ENSG00000109072;ENSG00000121774;ENSG00000123159;ENSG00000138442;ENSG00000166167;ENSG00000167114;ENSG00000186575
GO:0031347	regulation of defense response	1	636	0.964392977325688	1	ENSG00000075975
GO:0071417	cellular response to organonitrogen compound	1	640	0.965145750682925	1	ENSG00000167114
GO:0048534	hematopoietic or lymphoid organ development	2	984	0.965267517935597	1	ENSG00000136518;ENSG00000147155
GO:0098655	cation transmembrane transport	2	991	0.966356011901794	1	ENSG00000124942;ENSG00000143153
GO:0061061	muscle structure development	1	664	0.9693429500851	1	ENSG00000136518
GO:0043408	regulation of MAPK cascade	1	672	0.970627713064171	1	ENSG00000186575
GO:0051716	cellular response to stimulus	30	7475	0.972041901081742	1	ENSG00000013588;ENSG00000039650;ENSG00000072803;ENSG00000073050;ENSG00000075975;ENSG00000096401;ENSG00000103043;ENSG00000108424;ENSG00000108829;ENSG00000109072;ENSG00000110090;ENSG00000121774;ENSG00000122565;ENSG00000123159;ENSG00000124198;ENSG00000130303;ENSG00000132275;ENSG00000132383;ENSG00000136518;ENSG00000137309;ENSG00000138442;ENSG00000140525;ENSG00000143153;ENSG00000147475;ENSG00000148719…
GO:0030003	cellular cation homeostasis	1	690	0.973326966757736	1	ENSG00000143153
GO:0002520	immune system development	2	1043	0.973484160326794	1	ENSG00000136518;ENSG00000147155
GO:0051094	positive regulation of developmental process	3	1351	0.973558361952566	1	ENSG00000136518;ENSG00000144824;ENSG00000186575
GO:0002252	immune effector process	1	693	0.973752343542562	1	ENSG00000130303
GO:1901699	cellular response to nitrogen compound	1	697	0.974309092234376	1	ENSG00000167114
GO:0048513	animal organ development	12	3637	0.974315211491562	1	ENSG00000070814;ENSG00000072803;ENSG00000073050;ENSG00000109072;ENSG00000110090;ENSG00000124145;ENSG00000136518;ENSG00000144824;ENSG00000147155;ENSG00000166167;ENSG00000167114;ENSG00000186575
GO:0055065	metal ion homeostasis	1	700	0.97471897386195	1	ENSG00000143153
GO:0001568	blood vessel development	1	706	0.975519432085987	1	ENSG00000185215
GO:0006873	cellular ion homeostasis	1	707	0.975650382690277	1	ENSG00000143153
GO:0007267	cell-cell signaling	4	1666	0.976429639110961	1	ENSG00000072803;ENSG00000110090;ENSG00000123159;ENSG00000166167
GO:0044419	biological process involved in interspecies interaction between organisms	4	1690	0.978555257319704	1	ENSG00000130303;ENSG00000143153;ENSG00000160208;ENSG00000197785
GO:2000026	regulation of multicellular organismal development	3	1406	0.979024558853859	1	ENSG00000136518;ENSG00000144824;ENSG00000186575
GO:0007268	chemical synaptic transmission	1	736	0.979160790527556	1	ENSG00000123159
GO:0098916	anterograde trans-synaptic signaling	1	736	0.979160790527556	1	ENSG00000123159
GO:0001944	vasculature development	1	737	0.979272459828109	1	ENSG00000185215
GO:0099537	trans-synaptic signaling	1	743	0.979930154756492	1	ENSG00000123159
GO:0051239	regulation of multicellular organismal process	8	2765	0.980414691761498	1	ENSG00000109072;ENSG00000124198;ENSG00000130303;ENSG00000136518;ENSG00000143153;ENSG00000144824;ENSG00000186575;ENSG00000197102
GO:0007399	nervous system development	7	2538	0.982036232462111	1	ENSG00000072210;ENSG00000072803;ENSG00000073050;ENSG00000109072;ENSG00000124145;ENSG00000136518;ENSG00000186575
GO:0099536	synaptic signaling	1	765	0.982169871413966	1	ENSG00000123159
GO:0000165	MAPK cascade	1	772	0.982829251316005	1	ENSG00000186575
GO:0006952	defense response	4	1758	0.983650403045536	1	ENSG00000075975;ENSG00000130303;ENSG00000143153;ENSG00000197785
GO:0055080	cation homeostasis	1	783	0.983817011661842	1	ENSG00000143153
GO:0006954	inflammatory response	1	788	0.984247209607682	1	ENSG00000075975
GO:0032989	cellular component morphogenesis	1	796	0.984912116494546	1	ENSG00000144824
GO:0098771	inorganic ion homeostasis	1	798	0.985073958596659	1	ENSG00000143153
GO:1901701	cellular response to oxygen-containing compound	2	1189	0.986596122953148	1	ENSG00000110090;ENSG00000167114
GO:0071345	cellular response to cytokine stimulus	1	819	0.986672998148384	1	ENSG00000123159
GO:0034220	ion transmembrane transport	2	1209	0.987809920314648	1	ENSG00000124942;ENSG00000143153
GO:0120036	plasma membrane bounded cell projection organization	3	1535	0.987967972088418	1	ENSG00000070367;ENSG00000124145;ENSG00000164818
GO:0050801	ion homeostasis	1	840	0.988102412226124	1	ENSG00000143153
GO:0055082	cellular chemical homeostasis	1	849	0.988667574695018	1	ENSG00000143153
GO:0071310	cellular response to organic substance	6	2409	0.988893137344696	1	ENSG00000109072;ENSG00000110090;ENSG00000123159;ENSG00000148719;ENSG00000166167;ENSG00000167114
GO:0030030	cell projection organization	3	1573	0.989817574282888	1	ENSG00000070367;ENSG00000124145;ENSG00000164818
GO:0007186	G protein-coupled receptor signaling pathway	2	1251	0.990023806408234	1	ENSG00000013588;ENSG00000123159
GO:0009725	response to hormone	1	874	0.990101891056085	1	ENSG00000167114
GO:0007165	signal transduction	21	5982	0.990269342885435	1	ENSG00000013588;ENSG00000072803;ENSG00000075975;ENSG00000096401;ENSG00000103043;ENSG00000108424;ENSG00000108829;ENSG00000109072;ENSG00000121774;ENSG00000123159;ENSG00000124198;ENSG00000130303;ENSG00000132275;ENSG00000136518;ENSG00000138442;ENSG00000143153;ENSG00000147475;ENSG00000166167;ENSG00000167114;ENSG00000175054;ENSG00000186575
GO:0006812	cation transport	2	1257	0.99030653328782	1	ENSG00000124942;ENSG00000143153
GO:0043066	negative regulation of apoptotic process	1	882	0.990521771968595	1	ENSG00000197785
GO:0045595	regulation of cell differentiation	3	1592	0.990637734994923	1	ENSG00000136518;ENSG00000144824;ENSG00000186575
GO:0048468	cell development	5	2182	0.990717872075836	1	ENSG00000070814;ENSG00000072803;ENSG00000124145;ENSG00000165209;ENSG00000186575
GO:0033993	response to lipid	1	902	0.9914959619806	1	ENSG00000110090
GO:0043069	negative regulation of programmed cell death	1	903	0.991541981691576	1	ENSG00000197785
GO:0022603	regulation of anatomical structure morphogenesis	1	921	0.992329454084156	1	ENSG00000144824
GO:1901700	response to oxygen-containing compound	3	1665	0.993240854367052	1	ENSG00000073050;ENSG00000110090;ENSG00000167114
GO:0019725	cellular homeostasis	1	952	0.99351926736341	1	ENSG00000143153
GO:0071495	cellular response to endogenous stimulus	2	1356	0.993992667024812	1	ENSG00000123159;ENSG00000167114
GO:0022008	neurogenesis	3	1699	0.994202090003672	1	ENSG00000109072;ENSG00000124145;ENSG00000186575
GO:0031175	neuron projection development	1	990	0.994731256596203	1	ENSG00000124145
GO:0048869	cellular developmental process	13	4376	0.994824504309596	1	ENSG00000070814;ENSG00000072803;ENSG00000075975;ENSG00000109072;ENSG00000110090;ENSG00000124145;ENSG00000136518;ENSG00000137309;ENSG00000144824;ENSG00000165209;ENSG00000175054;ENSG00000185215;ENSG00000186575
GO:0060548	negative regulation of cell death	1	1003	0.995092063617669	1	ENSG00000197785
GO:0023052	signaling	22	6474	0.995838510843107	1	ENSG00000013588;ENSG00000072803;ENSG00000075975;ENSG00000096401;ENSG00000103043;ENSG00000108424;ENSG00000108829;ENSG00000109072;ENSG00000110090;ENSG00000121774;ENSG00000123159;ENSG00000124198;ENSG00000130303;ENSG00000132275;ENSG00000136518;ENSG00000138442;ENSG00000143153;ENSG00000147475;ENSG00000166167;ENSG00000167114;ENSG00000175054;ENSG00000186575
GO:0007154	cell communication	22	6536	0.996595214928873	1	ENSG00000013588;ENSG00000072803;ENSG00000075975;ENSG00000096401;ENSG00000103043;ENSG00000108424;ENSG00000108829;ENSG00000109072;ENSG00000110090;ENSG00000121774;ENSG00000123159;ENSG00000124198;ENSG00000130303;ENSG00000132275;ENSG00000136518;ENSG00000138442;ENSG00000143153;ENSG00000147475;ENSG00000166167;ENSG00000167114;ENSG00000175054;ENSG00000186575
GO:0042592	homeostatic process	3	1861	0.997246649273094	1	ENSG00000132275;ENSG00000143153;ENSG00000197102
GO:0072359	circulatory system development	1	1123	0.997456823777976	1	ENSG00000185215
GO:0048666	neuron development	1	1139	0.99767110204577	1	ENSG00000124145
GO:0048699	generation of neurons	2	1566	0.997874281670138	1	ENSG00000124145;ENSG00000186575
GO:0042221	response to chemical	12	4401	0.997984879082837	1	ENSG00000067167;ENSG00000073050;ENSG00000109072;ENSG00000110090;ENSG00000123159;ENSG00000130303;ENSG00000147475;ENSG00000148719;ENSG00000166167;ENSG00000167114;ENSG00000167671;ENSG00000175054
GO:0009719	response to endogenous stimulus	2	1605	0.998253125402033	1	ENSG00000123159;ENSG00000167114
GO:0032502	developmental process	21	6532	0.998346471855504	1	ENSG00000070367;ENSG00000070814;ENSG00000072210;ENSG00000072803;ENSG00000073050;ENSG00000075975;ENSG00000109072;ENSG00000110090;ENSG00000121774;ENSG00000124145;ENSG00000136518;ENSG00000137309;ENSG00000144824;ENSG00000147155;ENSG00000163938;ENSG00000165209;ENSG00000166167;ENSG00000167114;ENSG00000175054;ENSG00000185215;ENSG00000186575
GO:0048731	system development	14	4969	0.998530023352209	1	ENSG00000070814;ENSG00000072210;ENSG00000072803;ENSG00000073050;ENSG00000109072;ENSG00000110090;ENSG00000124145;ENSG00000136518;ENSG00000144824;ENSG00000147155;ENSG00000166167;ENSG00000167114;ENSG00000185215;ENSG00000186575
GO:0048878	chemical homeostasis	1	1233	0.998613809368332	1	ENSG00000143153
GO:0030154	cell differentiation	11	4301	0.998848934321753	1	ENSG00000070814;ENSG00000072803;ENSG00000075975;ENSG00000109072;ENSG00000110090;ENSG00000124145;ENSG00000136518;ENSG00000144824;ENSG00000165209;ENSG00000185215;ENSG00000186575
GO:0070887	cellular response to chemical stimulus	6	3063	0.999230666679418	1	ENSG00000109072;ENSG00000110090;ENSG00000123159;ENSG00000148719;ENSG00000166167;ENSG00000167114
GO:0030182	neuron differentiation	1	1409	0.999479468360452	1	ENSG00000124145
GO:0007275	multicellular organism development	14	5283	0.999558740592511	1	ENSG00000070814;ENSG00000072210;ENSG00000072803;ENSG00000073050;ENSG00000109072;ENSG00000110090;ENSG00000124145;ENSG00000136518;ENSG00000144824;ENSG00000147155;ENSG00000166167;ENSG00000167114;ENSG00000185215;ENSG00000186575
GO:0003008	system process	3	2273	0.999622574136137	1	ENSG00000073050;ENSG00000143153;ENSG00000167114
GO:0050877	nervous system process	1	1517	0.999716119201615	1	ENSG00000073050
GO:0032501	multicellular organismal process	24	7687	0.999746671036253	1	ENSG00000070814;ENSG00000072210;ENSG00000072803;ENSG00000073050;ENSG00000075975;ENSG00000109072;ENSG00000110090;ENSG00000121774;ENSG00000123159;ENSG00000124145;ENSG00000124198;ENSG00000130303;ENSG00000132275;ENSG00000136518;ENSG00000143153;ENSG00000144824;ENSG00000147155;ENSG00000163938;ENSG00000165209;ENSG00000166167;ENSG00000167114;ENSG00000185215;ENSG00000186575;ENSG00000197102
GO:0048856	anatomical structure development	16	5916	0.99976502749625	1	ENSG00000070367;ENSG00000070814;ENSG00000072210;ENSG00000072803;ENSG00000073050;ENSG00000109072;ENSG00000110090;ENSG00000124145;ENSG00000136518;ENSG00000144824;ENSG00000147155;ENSG00000165209;ENSG00000166167;ENSG00000167114;ENSG00000185215;ENSG00000186575
GO:0050793	regulation of developmental process	3	2528	0.999896154461941	1	ENSG00000136518;ENSG00000144824;ENSG00000186575
GO:0008150	biological_process	91	17718	1	1	ENSG00000013588;ENSG00000032444;ENSG00000039650;ENSG00000061987;ENSG00000067167;ENSG00000070367;ENSG00000070814;ENSG00000072210;ENSG00000072803;ENSG00000073050;ENSG00000075975;ENSG00000082898;ENSG00000087502;ENSG00000095564;ENSG00000096401;ENSG00000100347;ENSG00000101343;ENSG00000103043;ENSG00000108312;ENSG00000108424;ENSG00000108829;ENSG00000109072;ENSG00000110090;ENSG00000113649;ENSG00000115275…

## Sheet: 感染go
Supplementary Table 3E. The GO analysis enriched using the Candidate proteins from RBM10 overexpression cells infected with NL4-3
ID	Description	GeneRatio	BgRatio	pvalue	p.adjust	qvalue	geneID	Count
GO:0075522	IRES-dependent viral translational initiation	6/515	11/18888	1.64173607028132e-07	2.61099178869741e-05	2.30241852123664e-05	5725/5094/7812/6741/8664/8661	6
GO:0019081	viral translation	7/515	21/18888	8.97486272336099e-07	0.000100300155029994	8.84464423149999e-05	5725/5094/7812/6741/8664/8661/8666	7
GO:0016032	viral process	24/515	428/18888	0.000735274309471211	0.0214109807722779	0.0188805797480228	6772/6520/5725/5093/5245/5094/7812/3685/9525/3673/6741/6510/10015/6541/8664/23633/8661/103/5702/8666/3054/81876/1654/201626	24
GO:0019080	viral gene expression	8/515	102/18888	0.00677024339293879	0.10034034562653	0.0884818830905112	5725/5094/7812/6741/8664/8661/5702/8666	8
